# Supplementary material for: Discovery of fungal oligosaccharide-oxidising flavo-enzymes with previously unknown substrates, redox-activity profiles and interplay with LPMOs
Source: Nat Commun. 2021 Apr 9;12:2132. doi: 10.1038/s41467-021-22372-0 (PMC8035211; doi:10.1038/s41467-021-22372-0)
Supplement: Supplementary file 4 — Source Data [file 41467_2021_22372_MOESM4_ESM.xlsx]

## Sheet: Fig. 1
Panel 1abc
1927 sequences	I	IIa	IIb	III	IV	Va	Vb	VI
Boostrap 1000	KAF0316771.1	XP_007418923.1	TDH68892.1	XP_025597396.1	GAT55999.1	RPB29345.1	TGZ78668.1	KNZ55483.1
Gblock 0.91B	OAA69247.1	XP_007404071.1	RMX69311.1	XP_011391004.1	XP_007303251.1	RPA75529.1	CCX30517.1	PLW13045.1
	OAA43376.1	XP_007409532.1	XP_024584210.1	XP_016215735.1	XP_007303334.1	CCX29535.1	KAA8912291.1	KNE96435.1
	XP_006668501.1	RDW58215.1	KKY39773.1	XP_026603636.1	XP_007303337.1	KAA8898542.1	XP_013242479.1	PIL22874.1
	ATY61280.1	CZT08899.1	POS73889.1	XP_020115660.1	KDQ22186.1	RPA82533.1	XP_025362334.1	VWO98571.1
	RWS22285.1	CZS98193.1	KAF2713824.1	KUL89755.1	KDQ30226.1	RPB13532.1	PWN51690.1	XP_007364100.1
	KAF0973234.1	CZT50678.1	ORY64298.1	PCH01238.1	KDQ30242.1	XP_002836294.1	XP_007880448.1	TBU23187.1
	OTA02426.1	PVH79643.1	XP_016760044.1	XP_002149773.1	KZP15527.1	PWW76963.1	XP_011392300.1	TBU23212.1
	XP_006969237.1	XP_007296370.1	KAF2766029.1	XP_002340021.1	KIM82116.1	CUS09179.1	CDU25898.1	TBU47404.1
	XP_024748179.1	OWP06608.1	ETP29181.1	CEN61420.1	KIM79045.1	PUU72582 .1	CCF52177.1	XP_007370146.1
	XP_660252	PBP16282.1	RLN70596.1	KAA8650822.1	KIM74565.1	RPA91175 .1	SAM83140.1	RDX40405.1
	KAF2069265.1	OLN86840.1	RLN57822.1	XP_022391639.1	KIM85891.1	RPA91174 .1	KAE8183667.1	TFK88408.1
	XP_012755301.1	TDZ40014.1	RLN70607.1	KAE8377966.1	KIM81644.1	KAF2839642 .1	KAE8270604.1	RPD53461.1
	XP_028399362.1	TDZ19335.1	KUF66800.1	THC92785.1	KZT52534.1	KAF2761167.1	KAE8214899.1	RPD61410.1
	XP_028411955.1	TDZ38975.1	XP_008910967.1	KGO77440.1	EJU00029.1	PGH17477.1	KAE8244270.1	RPD75685.1
	RJE23504.1	EQB50355.1	ETK79382.1	OQE16534.1	KZT57880.1	PVH81375.1	KAE8231918.1	RDX48444.1
	XP_024682124.1	XP_031882170.1	XP_002907786.1	KZN91108.1	KZO90217.1	PQE24914.1	KAE8224099.1	TFK84186.1
	KZV92409.1	KAF0329600.1	XP_002998679.1	XP_002565388.1	EJU00034.1	PQE09518.1	XP_025597574.1	RPD62143.1
	KLU87919.1	TIC99762.1	KAF1774545.1	GCB24172.1	KZT57881.1	XP_018063941.1	XP_025373568.1	TFK88072.1
	PNP75032.1	XP_018160162.1	KAF1774539.1	EHA21286.1	KZO90218.1	CZR66617.1	CEH16215.1	RDX44700.1
	RBQ94050.1	TKW55172.1	RAW34977.1	XP_001390402.1	KZS91713.1	KAE9366902.1	XP_025353019.1	PIL24479.1
	RBR14756.1	TQN67688.1	ETM42570.1	XP_026621904.1	KDQ16761.1	XP_024728213.1	XP_025378105.1	PIL24496.1
	RBQ66454.1	KZL71945.1	ETL89373.1	OJJ67981.1	KDQ15092.1	XP_008085631.1	PKR99740.1	PIL24497.1
	XP_005762387.1	KZL82976.1	XP_008916458.1	XP_025562341.1	KDQ15115.1	KAE9363126.1	KAF2216915.1	PIL28271.1
	PVH75609.1	KXH31317.1	KUF66801.1	GAQ44202.1	KIJ37487.1	XP_024727042.1	XP_023449806.1	TBU27940.1
	TGO73021.1	KXH47868.1	KUF90856.1	OJI89079.1	KZS95586.1	PMD38553.1	PPJ55365.1	XP_007368864.1
	THV50519.1	EXF81336.1	XP_008910968.1	XP_025538053.1	KZS95311.1	KAE9368847.1	EME41107.1	TBU27943.1
	ORX60656.1	KZM24219.1	ETO67910.1	GAA91221.1	KZT38392.1	PVH77335.1	KAF2165872.1	XP_007368866.1
	KXJ89306.1	PSN74683.1	ETI39155.1	XP_025519542.1	KDN45361.1	CZT04509.1	KXT03356.1	TBU37862.1
	TBU32018.1	EKG14842.1	XP_009516837.1	XP_025474715.1	CUA68777.1	CZS98805.1	XP_007930540.1	CCA72155.1
	TBU44798.1	EOD47620.1	XP_009516844.1	XP_025386420.1	CEL62594.1	TVY84607.1	RJE19907.1	PVG01556.1
	XP_007364226.1	XP_020128869.1	KAF1794316.1	EYE99706.1	KAB5595882.1	XP_018078975.1	GES60352.1
	CUA77088.1	KAB2573254.1	XP_002907791.1	ODM23789.1	ORX92267.1	KAE8450606.1	PYI00753.1
	CEL62752.1	OMP84299.1	XP_002907787.1	PLN80611.1	ORX96057.1	CZR55571.1	XP_025570342.1
	CCO31105.1	KKY13116.1	KUF90862.1	XP_024696259.1	KIO29547.1	OCL01673.1	OOF92944.1
	OQD71156.1	XP_003836322.1	XP_008910969.1	XP_024669352.1	KIO19782.1	KAF2745075.1	XP_025470749.1
	KAF2486487.1	KAF1979152.1	KUF66799.1	OOQ86301.1	PVF92020.1	ORY14324.1	XP_025480189.1
	KAF1344214.1	KNG50037.1	ETI39156.1	CEJ61987.1	PVF92021.1	KAF2178794.1	EHA27774.1
	XP_023451487.1	RAR04379.1	ETP37063.1	OQD82951.1	CCA69005.1	KAF2009754.1	RDK40778.1
	KAF2207199.1	XP_001796485.1	KAE9114590.1	KOS42154.1	KIM24184.1	KAF2872081.1	XP_001400932.1
	PKR97129.1	KAF2819671.1	KAE9017568.1	KUM58129.1	CUA68677.1	KAF2007002.1	XP_025456674.1
	XP_025544548.1	KAF2847543.1	KAE8978643.1	OQD71975.1	CCO36270.1	KAF2712673.1	XP_026631142.1
	KAF2643186.1	RYN65589.1	KAE9062466.1	CRL18044.1	CEL52988.1	KAF2792586.1	OJJ77054.1
	XP_007692751.1	RYN47871.1	KAE8912862.1	OQE03879.1	KDN51784.1	KAF2244520.1	OJI89616.1
	KAF1830400.1	RYN74053.1	OWZ04064.1	KGO73108.1	CEL51654.1	PVH99130.1	XP_025513936.1
	EFQ92846.1	RYN18155.1	POM68511.1	OQE95548.1	CUA68151.1	KAF2655889.1	GAA86998.1
	KAE8824943.1	RYN40521.1	POM68512.1	OQE29197.1	CEL51913.1	KAF2280099.1	OJZ84459.1
	KZM20511.1	XP_028500191.1	OWZ14483.1	OQE02734.1	KAB5596440.1	KAF2731368.1	XP_025539843.1
	XP_008026741.1	OWY55739.1	OWZ01129.1	KGO39240.1	EUC62135.1	KAF2687499.1	XP_025390103.1
	GAQ44577.1	XP_018379234.1	POM77580.1	XP_016597193.1	KDN51783.1	XP_018038763.1	XP_025566481.1
	TDZ40052.1	KAB2098802.1	POM61476.1	PVH85821.1	KEP49468.1	KAF2445242.1	KAA8649291.1
	TEA18247.1	XP_007292413.1	KAE8900038.1	XP_018063266.1	CUA75011.1	KAF2852363.1	KAB8067824.1
	TDZ19236.1	OWP00188.1	KAE9314903.1	XP_016214074.1	XP_009266460.1	KAF1947674.1	KAE8391113.1
	POS78977.1	PBP18141.1	KAE8972612.1	TAQ90048.1	TIA80467.1	OAL00483.1	XP_031900766.1
	RYO83846.1	TID28007.1	KAE8899842.1	TFK68250.1	TIA76223.1	KAF2028066.1	KAE8419619.1
	RYO99654.1	QDS72514.1	KAE9281549.1	TFK61310.1	TIB37643.1	OSS51991.1	XP_031927583.1
	KAF1970611.1	KAE9964229.1	KAE8971888.1	CCA70426.1	TIC20736.1	KAF2994677.1	KAE8152340.1
	KAF2850050.1	KAE9981878.1	KAE8974932.1	KIM37158.1	TIC56311.1	RAR07920.1	XP_031935101.1
	GAP88217.1	KKY26593.1	KAE8900053.1	PPQ77151.1	XP_006956126.1	KNG49412.1	KAB8257407.1
	RYP55563.1	XP_020133395.1	KAE9283274.1	KAF2092526.1	TIB99927.1	RYN44895.1	XP_024706484.1
	RYP78226.1	EKG21234.1	XP_009514325.1	XP_016210528.1	TIB94678.1	XP_028511773.1	GES64828.1
	KFA63306.1	KAB2569847.1	XP_009540148.1	KAF2459934.1	TIB87050.1	XP_018390191.1	XP_001216319.1
	KEY71946.1	EOD46191.1	XP_009516846.1	KAF2496425.1	TIC54677.1	RYN36123.1	KAE8375745.1
	KFA50652.1	PSN71413.1		OCK90650.1	TIC36917.1	KAB2102973.1	XP_015412654.1
	KFA80171.1	KAF2133639.1		OCL13266.1	XP_006960091.1	RMZ71685.1	XP_031946506.1
	RYO83505.1	KZM28646.1		XP_008088093.1	TIB67742.1	EFQ88472.1	KAE8139477.1
	XP_001905659.1	XP_003835154.1		ORY13522.1	TIC19735.1	XP_001938664.1	KAE8412668.1
	KEY67016.1	KAF2847931.1		QDS74848.1	TIA87081.1	PZD31592.1	KAE8159259.1
	KFA53749.1	KAF1980125.1		KAF2189833.1	TIB27946.1	KAA8615719.1	XP_031929646.1
	XP_013326702.1	KAF2437986.1		KAF2637132.1	TIA94539.1	XP_008029751.1	XP_022389776.1
	XP_003651153.1	KAF3039017.1		KAF2448072.1	TIB07217.1	XP_007703280.1	KAB8208962.1
	KAF2740590.1	KAF3054148.1		KAF1830620.1	TIB61587.1	XP_014079049.1	KAB8217757.1
	EKG13589.1	KAF1928173.1		KAF1841116.1	TIA78129.1	XP_007708593.1	KAB8273808.1
	KAB8291847.1	KAF1916817.1		XP_008030481.1	TIA68591.1	XP_007686295.1	RAQ57018.1
	XP_007683544.1	OWY55419.1		KAF3000281.1	TIA94946.1	XP_014556180.1	EIT77022.1
	XP_018388898.1	KNG45527.1		XP_007702779.1	TIB28669.1	KFH44241.1	XP_002379835.1
	TAQ85517.1	RYO58187.1		XP_007683264.1	TIB36623.1	XP_002999814.1	XP_001821611.1
	KXG46525.1	KAB2100546.1		XP_014554643.1	KZT64704.1	XP_028498277.1	RAQ47373.1
	XP_028481015.1	RYN87369.1		XP_007708041.1	KZT64703.1	PNH46123.1	RMZ43010.1
	OJI89149.1	XP_028500051.1		XP_001931145.1	KZT64087.1	RXG43003.1	KOC11397.1
	XP_008086617.1	RYN45672.1		KAE8842516.1	EPT01474.1	XP_009657447.1	EPS39278.1
	KAF2648721.1	RYN60386.1		EFQ87705.1	EPT01476.1	PNH61910.1	EPS41791.1
	XP_025555754.1	XP_018385428.1		XP_016757469.1	TFY56498.1	POS72748.1	EWC43778.1
	OJJ06464.1	RYN26574.1		KAB2103493.1	EPS97931.1	ROW03598.1	EPS41612.1
	XP_001212611.1	XP_031012691.1		EME40272.1	EPS97926.1	KUI73077.1	RVD86070.1
	GES61201.1	XP_009223762		KAF2769236.1	EPS97932.1	ROV90176.1	TGJ75246.1
	EMR70435.1	KPM38629.1		XP_016227034.1	XP_007411574.1	ROV95962.1	XP_011123088.1
	PNY26069.1	CRK16692.1		XP_013256905.1	XP_007386031.1	PSR97440.1	OTA99978.1
	Thielavia.austr	CRK16452.1		XP_008718423.1	XP_007405853.1	EQB52188.1	OTB12526.1
	OQD84007.1	XP_028492474.1		XP_017999387.1	XP_007419538.1	ELA30429.1	OTA65827.1
	XP_658639 1035	RBQ73058.1		KAF2086851.1	XP_007413127.1	KAF0320442.1	OTA96021.1
	TVY40372.1	PNH39458.1		KAB2574837.1	XP_007413134.1	XP_031884671.1	RYC64990.1
	KAF2852097.1	XP_009651775.1		EOD48226.1	XP_007413057.1	TDZ16404.1	GAP91556.1
	RYP18019.1	PNH47808.1		EOD47894.1	XP_007413059.1	TEA13396.1	GAW24090.1
	TRX92610.1	POS70181.1		EKG10192.1	XP_007419540.1	TDZ47142.1	RWA06184.1
	KFA68349.1	KKY30071.1		KAB2568762.1	XP_007413058.1	TDZ33057.1	TGJ83717.1
	KFA55988.1	EQB44803.1		KAF2135574.1	XP_007413051.1	OLN85416.1	KAF2972064.1
	KEY71722.1	XP_031877396.1		XP_020134514.1	OAV99593.1	XP_022478735.1	BAI44126.1
	KFA79949.1	KAF0315048.1		KIM73614.1	PLW30827.1	EXF76253.1	QDS70448.1
	XP_022400337.1	TDZ61638.1		KIJ40573.1	PLW20863.1	KXH57656.1	TID15918.1
	EYE95340.1	TEA18038.1		KIJ35610.1	PLW13281.1	KXH33370.1	KAE9961338.1
	XP_018659061.1	TDZ18470.1		KIJ46864.1	PLW33450.1	XP_018158260.1	KAE9984174.1
	PNP45610.1	KXH28065.1		KDQ51202.1	KNE92002.1	TQN65825.1	XP_007837506.1
	XP_024756874.1	EXF82340.1		KZW02826.1	KNE92005.1	KDN64270.1	XP_030999483.1
	XP_013945066.1	KXH35945.1		EJD49622.1	KNE92004.1	XP_008097628.1	KAF2280452.1
	KXS14387.1	KXH50094.1		OQE32388.1	OAV99594.1	KZL73642.1	XP_018176053.1
	KAE8152726.1	OLN95654.1		XP_002567557.1	KAA1108674.1	OHX00072.1	KAF2759070.1
	KAE8391272.1	KZL77236.1		KAB2573630.1	KAA1071162.1	KZL81663.1	KAF2756538.1
	XP_031895667.1	KZL67403.1		KPM45156.1	KNF04946.1	XP_016646612.1	PHH78560.1
	KAE8212548.1	TKW57160.1		RSL72546.1	POW21540.1	PKS06753.1	PFH63398.1
	KAE8258757.1	TQN70870.1		RSL51443.1	KAA1071163.1	KZL85522.1	RDA93263.1
	XP_007802721.1	XP_018162008.1		RMJ16072.1	KAA1094404.1	KZL71227.1	RDA88387.1
	XP_001394039 As	KIL89523.1		RSM13843.1	XP_003332461.2	TDZ21480.1	RCI08055.1
	THC93495.1	RFN50889.1		RSM03777.1	KAA1108670.1	TEA20923.1	KAF1992405.1
	KAA8641781.1	OBS23949.1		RTE82503.1	KAA1108671.1	TDZ30366.1	XP_001223152.1
	OXA53340.1	XP_025584768.1		RSL81806.1	PLW34945.1	TDZ49869.1	KXX74393.1
	XP_021965169.1	KPA36557.1		KPM42129.1	PLW51184.1	EQB46639.1	XP_007827333.1
	KXN70422.1	RGP63251.1		EXL66292.1	XP_003333223.2	KAF0319257.1	KAF3007239.1
	KXN71232.1	PTD03540.1		RMJ16882.1	KAA1113203.1	ELA34393.1	KAF2404165.1
	XP_024391020.1	XP_009263389.1		EXF85698.1	KAA1096640.1	XP_031893275.1	KAF2711128.1
	PTQ33480.1	EYB28576.1		RSL74113.1	OAV99047.1	XP_008089946.1	KAF2243436.1
	PTQ39344.1	CZS80556.1		XP_003045548.1	OAV99048.1	KDN65673.1	PSN68145.1
	OAE33270.1	XP_011319890.1		RSL88044.1	PLW42534.1	KZL64946.1	KAF2790787.1
	TPX72959.1	RSL57805.1		RSL98251.1	PLW42164.1	KZL70891.1	KAF2865573.1
	ORY24028.1	XP_003049349.1		RSL44970.1	PLW23035.1	XP_016646430.1	KAF2640522.1
	ORX71050.1	RSL84900.1		RTE84388.1	PLW10044.1	OAA65657.1	PVH98462.1
	KFH64741.1	RSL70895.1		RSL91453.1	TFL07098.1	KIH92026.1	KAF1961556.1
	KFH63032.1	RSM01992.1		KAE8414653.1	KIK60129.1	XP_016590338.1	KAF2688965.1
	ORX90581.1	RSL94896.1		KAE8163257.1	THV05859.1	ERT00603.1	KAF1965855.1
	OAQ35290.1	RMJ17701.1		XP_031925548.1	XP_003029472.1	XP_030991052.1	XP_018041337.1
	XP_021879478.1	XP_023431936.1		KAE8315347.1	XP_003033549.1	RKU44038.1	KAF2443880.1
	OAQ36474.1	KLO84442.1		KAB8204780.1	TRM58218.1	OIW29381.1	KAF1364153.1
	XP_021880848.1	XP_018745857.1		KAE8321287.1	TRM58834.1	KAB5550838.1	KAF3034805.1
	KFH66069.1	KLP00311.1		XP_001818786.1	XP_003032978.1	KAB5576093.1	KAF2627009.1
	RIB10397.1	RKL36210.1		XP_002380210.1	THH16787.1	XP_003346887.1	XP_001934348.1
	RHZ62389.1	RBA19332.1		KOC10678.1	THH18825.1	XP_006697146.1	EFQ94836.1
	RIB20227.1	XP_031082546.1		EIT77656.1	PBK96429.1	KXX77628.1	XP_008023779.1
	RIB20231.1	CVK99599.1		KAB8218519.1	PBK77721.1	VBB75481.1	XP_007689308.1
	RIB16257.1	CVK90386.1		KAE8343130.1	ESK87595.1	XP_001911179.1	XP_014074248.1
	RIB06058.1	PNP75253.1		PIG85282.1	THU98373.1	XP_003661939.1	XP_014552112.1
	RIB28955.1	ENH70986.1		KAB8266535.1	TRM63339.1	XP_001225045.1	XP_007709369.1
	RHZ84742.1	EGU83252.1		KJK66720.1	KIY45651.1	XP_003649490.1	KAF1997187.1
	RIB24961.1	EXM14831.1		EWZ85154.1	KIY45646.1	Myceliophthora.	KAF2734001.1
	RIB21787.1	EXK98272.1		ENH74829.1	TFK97571.1	XP_009221797.1	KAF2268983.1
	RIB13787.1	SCO87092.1		EPE05477.1	PPR05166.1	KLU85398.1	KAF2119173.1
	PKY56169.1	PCD33344.1		OAA59010.1	KDR70248.1	QBZ54840.1	KAF2016725.1
	RGB43385.1	RKL10472.1		XP_016591878.1	KIK05156.1	XP_003710173.1	KAF2652414.1
	RGB38198.1	EWZ83698.1		KIH87835.1	XP_001889181.1	ELQ37608.1	KAF2088002.1
	XP_025178235.1	RKK16789.1		KUI72555.1	CAA7263467.1	XP_029748385.1	KAA6415223.1
	PKY56156.1	XP_018237763.1		ROV89064.1	KIM45670.1	XP_030981843.1	KAF2204350.1
	EXX65040.1	EXL50894.1		ETS01888.1	KJA13767.1	TLD19176.1	KAF2097748.1
	RIA98809.1	EWZ39342.1		OTA01356.1	KDR69186.1	KLU82210.1	POS73719.1
	RIA97770.1	EXK31257.1		RFU76667.1	KDR69185.1	XP_009219571.1	KKY32726.1
	GBB94155.1	XP_031056325.1		PNP38097.1	KDR73360.1	ORY70959.1	POS72226.1
	RGB41714.1	XP_031038044.1		ODA76870.1	PPQ73253.1	XP_003345186.1	KAF2011161.1
	PKY40864.1	TVY61766.1		XP_018182734.1	PPQ72041.1	XP_958513.3	XP_007827773.1
	PKK68294.1			OAQ86057.1	KDR68209.1	XP_009850236.1	KAF3016094.1
	PKY14026.1			POR37521.1	PPQ96356.1	SPQ25009.1	KUI60846.1
	XP_025173053.1			KND86277.1	PPQ85676.1	XP_003648522.1	ROV93855.1
	PKC13772.1			PNY18835.1	KIY64917.1	KXX75530.1	ROV97184.1
	TMW69590.1			KDB11465.1	KIY63785.1	XP_003663758.1	PVH71912.1
	GAY02848.1			XP_018146415.1	PBL02951.1	XP_001228846.1	KAF2799373.1
	GAY06222.1			RZR69820.1	SJL02399.1	VBB87167.1	XP_001804206.1
	TDH70357.1			CEJ82168.1	PBK66900.1	XP_001908534.1	PVH95971.1
	RLN87429.1			XP_008602353.1	PBL02724.1	OIW34144.1	XP_008024985.1
	RLN88186.1			OAA50339.1	PBK69790.1	KAB5570887.1	XP_014551168.1
	ETP35356.1			KHN99755.1	SJL02165.1	KAF2205787.1	XP_007692949.1
	KAE9330984.1			XP_007812701.1	PBK66879.1	XP_014173118.1	KAB2098641.1
	TVU42898.1			KID96454.1	SJL02379.1	OAA65853.1	XP_018380604.1
	XP_025822516.1			KID85109.1	PBL02931.1	ERT00423.1	RYN17929.1
	PUZ50201.1			KFG84706.1	PBL02933.1	XP_016587772.1	RYO53880.1
	AAC39358 Eschsc			KJK77275.1	RDB16274.1	KIH91154.1	XP_028499892.1
	GEU32764.1			XP_007823377.1	KNZ77125.1	OQO11488.1	RYN20119.1
	XP_023764905.1			XP_014548809.1	CAA7263466.1	OQN96084.1	RYO55624.1
	PLY84558.1			XP_022475423.1	KDR66395.1	OQO29991.1	RYN73317.1
	TEY56136.1			KXH54043.1	PPQ97240.1	OQO28193.1	RYN88122.1
	XP_004292414.1			KXH34026.1	KIL58656.1	KXJ88962.1	OWY47047.1
	XP_021680954.1			KXH46313.1	KIL58658.1	I1SB12.2	RDW59786.1
	XP_015889490.2			KDN60754.1	PFH53653.1	PVH96055.1	RDW65494.1
	XP_010063741.1			OHW96715.1	KIL62395.1	KAF1993440.1	PQE16954.1
	XP_030461506.1			XP_018158064.1	PFH53654.1	KAF2788426.1	XP_024723882.1
	XP_010687765.1			TQN68043.1	PFH46160.1	KAF2714943.1	XP_008081082.1
	TXG60424.1			TKW49224.1	KTB31909.1	KAF2686057.1	TEY82420.1
	TXG50910.1			XP_007915519.1	ESK89075.1	KAF2117136.1	XP_024549103.1
	TXG50902.1			KXX81832.1	ESK89751.1	KAF2442912.1	CCD49235.1
	TXG50900.1			XP_006692591.1	ESK89752.1	KAF1980240.1	KAA8564783.1
	TXG50908.1			XP_029752174.1	ESK96872.1	XP_018031928.1	KAB8298572.1
	XP_021860243.1			TLD14457.1	THU86324.1	KAF3025943.1	RAL58940.1
	KZN06990.1			XP_030980670.1	THV04390.1	XP_007836340.1	TGO87696.1
	XP_021846764.1			OIW32873.1	KAE9389963.1	EMR72099.1	TGO67091.1
	PNX81620.1			KAF2964826.1	KIK57921.1	RYP72170.1	TGO55693.1
	XP_004504721.1			RWA05933.1	KIK57922.1	RYP02472.1	TGO28412.1
	XP_013457302.1			GAW11038.1	KIL66508.1	RYP58823.1	TGO75466.1
	RHN62821.1			PHH88122.1	XP_009551308.1	RYO79602.1	THV50794.1
	XP_018491734.1			OLN85412.1	XP_009551307.1	RYP72351.1	TGO33430.1
	XP_009102687.2			KXH66503.1	XP_009551544.1	RYP27808.1	TGO18350.1
	RID53084.1			XP_002999937.1	KIL61195.1	OTA77262.1	PVH79980.1
	VDC96911.1			CRK45218.1	KXN89297.1	OTA52226.1	XP_008077905.1
	CDY67309.1			CRK28619.1	XP_006456986.1	OTB02634.1	OWP06404.1
	XP_013718311.2			PNH27126.1	XP_007332125.1	OTB18666.1	XP_007289051.1
	XP_013594239.1			XP_009657581.1	KIJ36190.1	RYC55080.1	PBP18328.1
	CAA7029229.1				TFK37512.1	RWA03832.1	CZR56892.1
	KFK36380.1				TFK45079.1	GAW23875.1	XP_018076029.1
	XP_006410631.1				KDR70667.1	KAF2970772.1	KAE8440923.1
	XP_010516642.1				ORY84716.1	TGJ79961.1	PMD42363.1
	XP_010509704.1				SCV73739.1	GAP91808.2	KAE9373757.1
	XP_018484003.1				SCZ88339.1	KFY07509.1	TVY15081.1
	VDD14835.1				KDE06459.1	KFY82244.1	TVY89190.1
	RID67002.1				ORY83557.1	KFY67283.1	TVY46179.1
	XP_013744543.1				CEQ40109.1	KFY22836.1	TVY39329.1
	RQL87290.1				TNY18438.1	OBT48027.1	KHJ32732.1
	VDD14885.1				XP_018268487.1	XP_018127071.1	POS85755.1
	KAF2604563.1				POY71705.1	OBT79397.1	RKF54679.1
	XP_013636257.1				GEM10186.1	OBT82705.1	RKF72948.1
	XP_028227027.1				XP_016273979.1	XP_018130381.1	RKF71477.1
	XP_003523849.1				EGU12150.1	OBT52315.1	RKF81684.1
	XP_028084844.1					KFY49803.1	TQS37414.1
	XP_006448863.1					OBT60633.1
	GAY33903.1					KFY30620.1
	PWA34013.1					KFY77009.1
	XP_023755893.1					XP_018134389.1
	XP_027179475.1					OBT83624.1
	CDP12712.1					OBT79640.1
	XP_027121803.1					OBT47357.1
	XP_027077766.1					XP_024320317.1
	XP_027074967.1					KFA63304.1
	XP_027169230.1					KEY71961.1
	XP_027124057.1					KFA50647.1
	VVB14523.1					ADI58761.1
	KFK31845.1					3HSU A
	XP_009134381.1					Q6PW77.1
	RQM03288.1					AAS79317
	XP_013669229.1					KPM36010.1
	VDD49064.1					ANH22774.1
	XP_013586964.1					PHH89500.1
	CDY69774.1					KJZ69717.1
	KAF2544342.1					ANH22765.1
	XP_013619811.1					KPM34204.1
	XP_009134043.1					XP_008085201.1
	VDC74670.1					EGU72904.1
	XP_018472077.1					XP_002842584.1
	XP_006285907.1					XP_003171257.1
	XP_013735190.1					DAA74206.1
	VDD49032.1					EZF78412.1
	XP_013671119.1					XP_003231406.1
	OVA09353.1					OAL68340.1
	XP_008807189.1					EGD99926.1
	RZS02574.1					KDB27903.1
	XP_030474766.1					EZF33029.1
	XP_010053026.1					EGE06989.1
	XP_010053027.1					GBF64229.1
	KCW77268.1					XP_003048572.1
	KRH11825.1					RSL58617.1
	XP_016190490.1					RSL38275.1
	XP_021298526.1					RTE68666.1
	EOY25683.1					RSL96109.1
	XP_017979377.1					RMJ15255.1
	XP_031283861.1					RSM03527.1
	XP_031256887.1					KIL86663.1
	XP_028966026.1					RGP63616.1
	TQE12025.1					KPA41287.1
	XP_009354036.1					RGP60917.1
	TQE12026.1					OBS25797.1
	XP_027120773.1					CEF79461.1
	XP_027120785.1					XP_025586841.1
	XP_027063066.1					KAF0645394.1
	XP_027060940.1					XP_009261309.1
	XP_027185057.1					EYB25014.1
	VAH39752.1					PTD06649.1
	KAE8770911.1					XP_031018822.1
	KAF0904820.1					RFN48526.1
	XP_015642062.1					XP_018758644.1
	EEC80784.1					RBA19913.1
	NP 001362254.1					CVK98310.1
	PWZ05932.1					RKL27668.1
	RLN13585.1					RBR06885.1
	PUZ60346.1					RBQ81508.1
	XP_025813464.1					XP_031088816.1
	RLM55919.1					CVK96372.1
	KAF0896773.1					KLO80795.1
	RLN13523.1					SCV42442.1
	OEL27430.1					SCO56335.1
	XP_002446333.2					KLP 15055.1
	XP_025828528.1					SCN65002.1
	XP_014756117.1					SCO16848.1
	VAI26039.1					KLP09375.1
	BAJ91887.1					XP_023435453.1
	KAE8806213.1					PNP86164.1
	TVU07825.1					EXL81449.1
	TVU01287.1					EGU76820.1
	XP_002438541.1					SCO89288.1
	PWZ16785.1					XP_018253097.1
	XP_008649158.1					EXK85546.1
	EEC80786.1					EXA37265.1
	XP_015641635.1					EXM21757.1
	BAS98170.1					EWZ96863.1
	XP_003560675.1					RKK13882.1
	TVU07824.1					PCD28869.1
	KAE8797023.1					RKL07045.1
	XP_015641380.1					EWZ29982.1
	EEE65853.1					XP_031068282.1
	RLN12447.1					TXB99500.1
	PUZ60348.1					EMT62567.1
	XP_025810526.1					XP_031033616.1
	TKW21823.1					TVY65095.1
	XP_004965576.1					RKK74886.1
	XP_021304348.1					EXK34806.1
	NP 001143977.2					KJK76322.1
	PWZ05929.1					XP_007823689.1
	ACG36870.1					XP_007814552.1
	OEL14177.1					KID95128.1
	KXG20949.1					KFG81918.1
	XP_021306170.1					KID82769.1
	XP_004973938.1					XP_014539596.1
	TKW11291.1					KDN70277.1
	PUZ52303.1					TQN70542.1
	RLN04468.1					KZL71520.1
	XP_020158799.1					OHW90153.1
	VAH23812.1					KZL64259.1
	VAH23813.1					OLN86017.1
	VAH43297.1					TDZ55150.1
	KAE8781426.1					TEA16371.1
	VAH23460.1					TDZ13888.1
	XP_020176521.1					TDZ13731.1
	VAH11373.1					XP_031880299.1
	VAH11374.1					EQB59376.1
	XP_024962958.1					KAF0316730.1
	XP_022017662.1					XP_022478861.1
	OTF90343.1					KXH68425.1
	PWA40522.1					KXH49777.1
	XP_024983092.1					EXF81350.1
	PWA42820.1					KXH47856.1
	OVA03979.1					KPM43794.1
	XP_026454565.1					XP_003048063.1
	XP_026387687.1					RSL91402.1
	OVA03986.1					RSL81259.1
	XP_026452210.1					RMJ16012.1
	XP_026390652.1					RSL94214.1
	XP_026400377.1					RSL59369.1
	OVA12247.1					KIL90075.1
	OVA12251.1					RFN47818.1
	XP_026454471.1					XP_031018539.1
	RZC92073.1					RGP65873.1
	XP_026448838.1					RGP69493.1
	XP_026447722.1					KPA35460.1
	AGL44331.1					XP_025594018.1
	XP_010435245.1					OBS22517.1
	XP_010440562.1					XP_011325372.1
	XP_018486570.1					EYB28985.1
	XP_006307225.1					PTD08832.1
	CAA7014233.1					XP_009253879.1
	NP 174357.1					KAF0644020.1
	XP_010478504.1					CVL05327.1
	XP_010460877.1					RBA13217.1
	XP_010499613.1					RKL31591.1
	XP_010478503.1					PNP73817.1
	XP_018487294.1					XP_018759453.1
	KFK44874.1					RBR09693.1
	KAF2555034.1					RBQ81413.1
	XP_013703725.1					XP_031082277.1
	XP_013638891.1					XP_023433826.1
	XP_013703849.1					SCO50692.1
	XP_009115056.1					CVK97754.1
	RID46102.1					SCV57260.1
	QCD84427.1					KLP07158.1
	XP_027920305.1					KLO93097.1
	POO01082.1					PCD31367.1
	XP_006417310.1					RKK94821.1
	XP_006305964.1					EWZ94169.1
	RVW78382.1					RKL16688.1
	RVW78385.1					XP_031034888.1
	XP_010648252.1					EXL42865.1
	XP_012827561.1					RKK14628.1
	KZV39543.1					XP_018251575.1
	TEY76849.1					TVY63482.1
	TEY23926.1					EXL69429.1
	XP_012830441.1					EWZ31587.1
	XP_011085610.1					EXM19967.1
	XP_021771620.1					SCO88786.1
	XP_021771619.1					EXA39709.1
	XP_021760992.1					ENH75660.1
	XP_021844813.1					EXK80515.1
	XP_010537313.1					XP_031062616.1
	XP_006413854.1
	XP_010460312.1
	XP_021911194.1
	XP_010500000.1
	XP_021865557.1
	XP_010685265.1
	KNA22661.1
	XP_021847498.1
	XP_021721000.1
	XP_021847413.1
	KAE9613506.1
	KAF1873002.1
	XP_027348371.1
	TQD86655.1
	XP_028959394.1
	XP_004505015.1
	XP_021667909.1
	KAF2317925.1
	XP_021667908.1
	KAF2317926.1
	XP_021667907.1
	XP_011460412.1
	XP_004293691.2
	XP_011006008.1
	XP_002317087.2
	XP_025013863.1
	EEF39189.1
	XP_025013862.1
	KAF2317914.1
	XP_021651132.1
	XP_012074129.1
	XP_012074130.1
	XP_021635415.1
	XP_021634101.1
	XP_030968765.1
	PWA42622.1
	XP_019231727.1
	PHU11326.1
	XP_006360316.1
	PHU11328.1
	PHT42478.1
	PHT75513.1
	XP_016552485.1
	XP_027086103.1
	CDP12590.1
	XP_027185272.1
	XP_027087943.1
	XP_027085897.1
	XP_027085896.1
	XP_027086139.1
	XP_027089652.1
	XP_027089651.1
	XP_027088164.1
	XP_027184372.1
	KAB1222877.1
	TXG48191.1
	XP_018820243.1
	XP_021298210.1
	XP_017979417.1
	EOY25678.1
	XP_012451251.1
	KJB68006.1
	TYI78632.1
	TYH68196.1
	KAB2026521.1
	XP_016754274.1
	TYG66064.1
	PPD90586.1
	TYH14473.1
	PPR93585.1
	XP_016722589.1
	XP_017608859.1
	TYJ31449.1
	KAB2078962.1
	TYI24215.1
	XP_011085609.1
	XP_022146699.1
	XP_030551556.1
	XP_010054197.1
	XP_010051871.1
	KCW75706.1
	XP_010051869.1
	XP_030441060.1
	XP_030468447.1
	XP_022879378.1
	XP_022873106.1
	XP_022899407.1
	RAL50217.1
	XP_019178961.1
	XP_031130955.1
	XP_024950574.1
	XP_031256896.1
	XP_031273908.1
	XP_028759383.1
	XP_031406844.1
	OWM63769.1
	KHN22988.1
	XP_003534766.1
	XP_028180713.1
	XP_007147449.1
	XP_017434745.1
	XP_017405983.1
	XP_020207218.1
	XP_002523151.1
	XP_018806670.1
	XP_007203267.1
	QCD77406.1
	KAE9591600.1
	XP_017233674.1
	KZV21673.1
	EOY25659.1
	XP_007023037.2
	XP_011005993.1
	XP_011037731.1
	QHW03891.1
	QHW03944.1
	XP_002299045.1
	XP_027088392.1
	XP_027185685.1
	XP_027088393.1
	XP_027183971.1
	XP_027086345.1
	CDP12596.1
	TMX01675.1
	XP_006353078.1
	XP_015067076.1
	XP_010316947.1
	XP_004233880.1
	XP_027770299.1
	XP_006352996.1
	PHT55543.1
	XP_015067077.1
	PHT27643.1
	XP_016561985.1
	PHT55536.1
	PHU25880.1
	XP_016559430.1
	PHT89899.1
	PHT55539.1
	PHU25879.1
	XP_016561986.1
	PHT89903.1
	XP_022152545.1
	XP_019157713.1
	XP_019151844.1
	XP_031403406.1
	XP_031404036.1
	XP_013457292.1
	XP_003532638.2
	XP_028242375.1
	QCD83964.1
	XP_027915646.1
	XP_014490091.1
	XP_017439335.1
	BAT74073.1
	XP_027916328.1
	QCD83958.1
	XP_014490122.1
	XP_017406674.1
	KHN22946.1
	XP_003524099.2
	XP_007159000.1
	XP_028232356.1
	XP_020234560.1
	XP_027915610.1
	CDN96908.1
	XP_007159012.1
	XP_007158999.1
	XP_007159010.1
	XP_027921763.1
	XP_017405610.1
	XP_014507418.1
	XP_017405989.1
	XP_027917542.1
	QCD83970.1
	XP_014490074.1
	XP_014490120.1
	XP_014490097.1
	KOM26576.1
	XP_017406673.1
	XP_017408334.1
	BAU03101.1
	XP_006448847.1
	XP_024950430.1
	XP_006448852.1
	XP_006448839.1
	KDO77597.1
	XP_015382587.1
	XP_011096884.1
	PWA47457.1
	XP_021973986.1
	XP_022040310.1
	XP_021989798.1
	XP_022003408.1
	XP_021969784.1
	KAC9670489.1
	KAD3641906.1
	KAD3641907.1
	XP_021970051.1
	XP_021970052.1
	AAM27915.1
	XP_021970153.1
	XP_022038495.1
	XP_022008676.1
	XP_022008677.1
	XP_022023097.1
	XP_021976150.1
	XP_030551574.1
	XP_021818154.1
	A6P6W1.1
	XP_030479632.1
	A6P6W0.1
	AKC34418.1
	AKC34410.1
	XP_030480746.1
	AKC34419.1
	AKC34414.1
	AYW35108.1
	AYW35112.1
	AYW35106.1
	AYW35107.1
	AKC34411.1
	AJB28530.1
	AKC34408.1
	AYW35109.1
	AYW35114.1
	XP_011659198.2
	XP_004147307.2
	XP_008463307.2
	KAE8692376.1
	KAB2055071.1
	XP_021286633.1
	XP_007038647.2
	EOY23148.1
	XP_022761024.1
	XP_022761023.1
	KAB2062237.1
	XP_016714095.1
	TYH49819.1
	KAB2009183.1
	TYI61154.1
	XP_016699273.1
	XP_012457329.1
	KJB71966.1
	PPD87526.1
	XP_021290998.1
	KAE8712288.1
	TYI38356.1
	TYI91856.1
	KAB2039616.1
	TYH82000.1
	KJB28050.1
	XP_012481626.1
	XP_012480736.1
	PPR87293.1
	XP_016713913.1
	KAB2092313.1
	TYI38360.1
	XP_017635896.1
	XP_012481622.1
	KJB28045.1
	XP_017632806.1
	TYI38361.1
	TYJ44960.1
	KAB2092312.1
	ORY23127.1
	RSH90501.1
	At4g20830
	At4g20840
	At1g11770
	QIB03073

## Sheet: Fig. 2
Panel 2a																			Panel 2b						Panel 2c
Wavelength		FgCelDH7C						MoChi7A						FgChi7B						FgCelDH7C						FgCelDH7C
nm			ABS		ABS avg	std dev			ABS		ABS avg	std dev			ABS		ABS avg	std dev		Time/min	Cellobiose	Cellobionolactone	Cellobionic acid	DCIP reduced		Cellobionic acid ref.	Cellobiose ref.
300		0.293	0.298	0.301	0.297333	0.00404145		0.217	0.217	0.221	0.218333	0.0023094		0.291	0.285	0.287	0.287667	0.00305505		3.3	2.04	0.026	0.0029828	0.1065		0.02051	1.99532
301		0.243	0.248	0.251	0.247333	0.00404145		0.194	0.194	0.196	0.194667	0.0011547		0.253	0.246	0.249	0.249333	0.00351188
302		0.203	0.207	0.21	0.206667	0.00351188		0.175	0.175	0.175	0.175	3.39935e-17		0.221	0.215	0.216	0.217333	0.00321455		6.6	2.09	0.0802	-0.032	0.11025		0.04869	1.9913
303		0.175	0.178	0.18	0.177667	0.00251661		0.162	0.162	0.161	0.161667	0.00057735		0.196	0.191	0.192	0.193	0.00264575
304		0.15	0.154	0.156	0.153333	0.00305505		0.151	0.151	0.148	0.15	0.00173205		0.173	0.168	0.169	0.17	0.00264575		9.9	1.89	0.109	-0.0183	0.21275		0.02886	1.97186
305		0.13	0.133	0.136	0.133	0.003		0.139	0.139	0.137	0.138333	0.0011547		0.153	0.148	0.151	0.150667	0.00251661
306		0.117	0.12	0.121	0.119333	0.00208167		0.135	0.135	0.13	0.133333	0.00288675		0.138	0.134	0.135	0.135667	0.00208167		13.2	1.81	0.0972	0.0046748	0.17275		0.09724	2.02709
307		0.107	0.11	0.112	0.109667	0.00251661		0.128	0.128	0.122	0.126	0.0034641		0.125	0.122	0.123	0.123333	0.00152753
308		0.101	0.103	0.105	0.103	0.002		0.125	0.125	0.118	0.122667	0.00404145		0.115	0.112	0.113	0.113333	0.00152753		16.5	1.79	0.16	-0.0489	0.23925		-0.00761727	2.01677
309		0.096	0.097	0.099	0.0973333	0.00152753		0.119	0.119	0.115	0.117667	0.0023094		0.109	0.106	0.107	0.107333	0.00152753
310		0.093	0.096	0.096	0.095	0.00173205		0.119	0.119	0.112	0.116667	0.00404145		0.106	0.101	0.103	0.103333	0.00251661		19.8	1.68	0.145	-0.0005737	0.255		0.03208	2.02039
311		0.091	0.094	0.096	0.0936667	0.00251661		0.116	0.116	0.112	0.114667	0.0023094		0.103	0.099	0.101	0.101	0.002
312		0.09	0.094	0.095	0.093	0.00264575		0.118	0.118	0.11	0.115333	0.0046188		0.101	0.097	0.099	0.099	0.002		23.1	1.6	0.178	-1.03e-05	0.3		0.01319	1.98993
313		0.09	0.092	0.093	0.0916667	0.00152753		0.114	0.114	0.109	0.112333	0.00288675		0.099	0.095	0.096	0.0966667	0.00208167
314		0.091	0.094	0.095	0.0933333	0.00208167		0.115	0.115	0.11	0.113333	0.00288675		0.1	0.097	0.098	0.0983333	0.00152753		26.4	1.61	0.156	0.0895	0.2925		0.01385	1.9867
315		0.091	0.096	0.095	0.094	0.00264575		0.115	0.115	0.109	0.113	0.0034641		0.099	0.097	0.099	0.0983333	0.0011547
316		0.093	0.095	0.097	0.095	0.002		0.114	0.114	0.108	0.112	0.0034641		0.098	0.096	0.097	0.097	0.001		29.7	1.5	0.225	0.0687	0.31		-0.00350977	1.99284
317		0.094	0.097	0.098	0.0963333	0.00208167		0.116	0.116	0.109	0.113667	0.00404145		0.101	0.096	0.099	0.0986667	0.00251661
318		0.097	0.099	0.101	0.099	0.002		0.116	0.116	0.111	0.114333	0.00288675		0.104	0.099	0.1	0.101	0.00264575		33	1.52	0.157	0.102	0.355		0.03379	1.99593
319		0.099	0.103	0.104	0.102	0.00264575		0.116	0.116	0.112	0.114667	0.0023094		0.105	0.1	0.103	0.102667	0.00251661
320		0.101	0.103	0.104	0.102667	0.00152753		0.117	0.117	0.111	0.115	0.0034641		0.104	0.101	0.103	0.102667	0.00152753		36.3	1.57	0.131	0.0573	0.4425		-0.00964886	2.00164
321		0.105	0.106	0.104	0.105	0.001		0.115	0.115	0.114	0.114667	0.00057735		0.106	0.102	0.105	0.104333	0.00208167
322		0.105	0.107	0.106	0.106	0.001		0.116	0.116	0.112	0.114667	0.0023094		0.107	0.102	0.104	0.104333	0.00251661		39.6	1.42	0.156	0.1	0.4475		0.00977727	1.9683
323		0.109	0.11	0.112	0.110333	0.00152753		0.12	0.12	0.116	0.118667	0.0023094		0.11	0.107	0.109	0.108667	0.00152753
324		0.111	0.113	0.114	0.112667	0.00152753		0.121	0.121	0.117	0.119667	0.0023094		0.112	0.108	0.111	0.110333	0.00208167		42.9	1.24	0.238	0.193	0.48		0.000417046	1.98764
325		0.111	0.114	0.116	0.113667	0.00251661		0.121	0.121	0.116	0.119333	0.00288675		0.112	0.106	0.111	0.109667	0.00321455
326		0.113	0.115	0.117	0.115	0.002		0.119	0.119	0.117	0.118333	0.0011547		0.113	0.109	0.111	0.111	0.002		46.2	1.24	0.205	0.172	0.5575		0.02377	2.02393
327		0.116	0.117	0.118	0.117	0.001		0.119	0.119	0.119	0.119	0		0.113	0.11	0.11	0.111	0.00173205
328		0.117	0.12	0.12	0.119	0.00173205		0.122	0.122	0.12	0.121333	0.0011547		0.113	0.11	0.112	0.111667	0.00152753		49.5	1.3	0.175	0.24	0.495		0.01939	2.00786
329		0.118	0.12	0.122	0.12	0.002		0.122	0.122	0.122	0.122	0		0.116	0.113	0.113	0.114	0.00173205
330		0.12	0.121	0.123	0.121333	0.00152753		0.126	0.126	0.122	0.124667	0.0023094		0.117	0.111	0.115	0.114333	0.00305505		52.8	1.22	0.235	0.245	0.5625		-0.01077	2.00041
331		0.121	0.124	0.125	0.123333	0.00208167		0.128	0.128	0.125	0.127	0.00173205		0.117	0.114	0.114	0.115	0.00173205
332		0.124	0.126	0.128	0.126	0.002		0.127	0.127	0.126	0.126667	0.00057735		0.117	0.115	0.116	0.116	0.001		56.1	1.14	0.175	0.269	0.625		0.01965	2.0112
333		0.128	0.129	0.132	0.129667	0.00208167		0.128	0.128	0.13	0.128667	0.0011547		0.119	0.117	0.118	0.118	0.001
334		0.127	0.13	0.133	0.13	0.003		0.128	0.128	0.129	0.128333	0.00057735		0.12	0.117	0.118	0.118333	0.00152753		59.4	1.12	0.146	0.301	0.6325		0.07015	2.01207
335		0.128	0.129	0.133	0.13	0.00264575		0.129	0.129	0.131	0.129667	0.0011547		0.12	0.115	0.119	0.118	0.00264575
336		0.128	0.132	0.137	0.132333	0.00450925		0.131	0.131	0.13	0.130667	0.00057735		0.119	0.117	0.119	0.118333	0.0011547		62.7	1.02	0.171	0.344	0.615		-0.00192454	1.99427
337		0.132	0.134	0.137	0.134333	0.00251661		0.133	0.133	0.133	0.133	0		0.122	0.12	0.12	0.120667	0.0011547
338		0.133	0.135	0.137	0.135	0.002		0.133	0.133	0.135	0.133667	0.0011547		0.124	0.119	0.12	0.121	0.00264575		66	1.26	0.234	0.384	0.6875		0.0469	2.01709
339		0.132	0.136	0.138	0.135333	0.00305505		0.134	0.134	0.135	0.134333	0.00057735		0.125	0.119	0.121	0.121667	0.00305505
340		0.132	0.135	0.135	0.134	0.00173205		0.138	0.138	0.138	0.138	0		0.121	0.119	0.121	0.120333	0.0011547		69.3	1.24	0.213	0.45	0.6225		0.0086775	2.00493
341		0.135	0.137	0.139	0.137	0.002		0.138	0.138	0.14	0.138667	0.0011547		0.124	0.121	0.122	0.122333	0.00152753
342		0.135	0.137	0.139	0.137	0.002		0.139	0.139	0.139	0.139	0		0.124	0.121	0.122	0.122333	0.00152753		72.6	1.22	0.136	0.465	0.7625		0.03086	1.97416
343		0.133	0.138	0.14	0.137	0.00360555		0.14	0.14	0.141	0.140333	0.00057735		0.123	0.121	0.123	0.122333	0.0011547
344		0.134	0.14	0.141	0.138333	0.00378594		0.142	0.142	0.144	0.142667	0.0011547		0.126	0.123	0.124	0.124333	0.00152753		75.9	1.17	0.134	0.433	0.745		0.03541	1.99936
345		0.135	0.138	0.14	0.137667	0.00251661		0.142	0.142	0.142	0.142	0		0.126	0.125	0.125	0.125333	0.00057735
346		0.136	0.14	0.142	0.139333	0.00305505		0.144	0.144	0.146	0.144667	0.0011547		0.128	0.124	0.125	0.125667	0.00208167		79.2	1.18	0.18	0.514	0.6575		0.05643	1.9757
347		0.134	0.137	0.138	0.136333	0.00208167		0.144	0.144	0.144	0.144	0		0.129	0.123	0.124	0.125333	0.00321455
348		0.134	0.138	0.138	0.136667	0.0023094		0.146	0.146	0.144	0.145333	0.0011547		0.127	0.124	0.126	0.125667	0.00152753		82.5	0.972	0.164	0.518	0.8		0.1007	1.98375
349		0.136	0.138	0.137	0.137	0.001		0.146	0.146	0.148	0.146667	0.0011547		0.128	0.125	0.127	0.126667	0.00152753
350		0.132	0.136	0.137	0.135	0.00264575		0.146	0.146	0.146	0.146	0		0.129	0.125	0.126	0.126667	0.00208167		85.8	1.09	0.198	0.572	0.81		0.06283	1.9888
351		0.133	0.135	0.137	0.135	0.002		0.147	0.147	0.149	0.147667	0.0011547		0.13	0.125	0.127	0.127333	0.00251661
352		0.131	0.133	0.137	0.133667	0.00305505		0.147	0.147	0.148	0.147333	0.00057735		0.129	0.126	0.127	0.127333	0.00152753		89.1	0.952	0.13	0.548	0.825		0.06253	1.99255
353		0.131	0.135	0.136	0.134	0.00264575		0.147	0.147	0.149	0.147667	0.0011547		0.131	0.127	0.129	0.129	0.002
354		0.13	0.132	0.134	0.132	0.002		0.148	0.148	0.15	0.148667	0.0011547		0.131	0.127	0.13	0.129333	0.00208167		92.4	1.09	0.0743	0.546	0.7675		0.05465	1.99284
355		0.128	0.129	0.132	0.129667	0.00208167		0.147	0.147	0.148	0.147333	0.00057735		0.131	0.127	0.13	0.129333	0.00208167
356		0.127	0.127	0.13	0.128	0.00173205		0.147	0.147	0.148	0.147333	0.00057735		0.132	0.127	0.129	0.129333	0.00251661		95.7	0.983	0.176	0.602	0.8925		0.07523	1.95709
357		0.123	0.126	0.126	0.125	0.00173205		0.15	0.15	0.151	0.150333	0.00057735		0.133	0.128	0.129	0.13	0.00264575
358		0.121	0.127	0.126	0.124667	0.00321455		0.152	0.152	0.152	0.152	0		0.135	0.13	0.133	0.132667	0.00251661		99	0.942	0.111	0.683	0.905		0.04456	2.00036
359		0.12	0.124	0.125	0.123	0.00264575		0.15	0.15	0.151	0.150333	0.00057735		0.136	0.131	0.132	0.133	0.00264575
360		0.117	0.123	0.121	0.120333	0.00305505		0.153	0.153	0.153	0.153	0		0.137	0.133	0.134	0.134667	0.00208167		102.3	0.922	0.122	0.672	0.87		0.00998546	2.01748
361		0.115	0.117	0.118	0.116667	0.00152753		0.155	0.155	0.158	0.156	0.00173205		0.137	0.134	0.135	0.135333	0.00152753
362		0.114	0.115	0.118	0.115667	0.00208167		0.155	0.155	0.155	0.155	0		0.136	0.134	0.136	0.135333	0.0011547		105.6	0.935	0.144	0.751	0.9275		0.03547	1.98714
363		0.113	0.115	0.116	0.114667	0.00152753		0.158	0.158	0.155	0.157	0.00173205		0.141	0.137	0.139	0.139	0.002
364		0.11	0.113	0.109	0.110667	0.00208167		0.153	0.153	0.155	0.153667	0.0011547		0.142	0.136	0.138	0.138667	0.00305505		108.9	0.952	0.132	0.741	0.9425		0.02798	2.00389
365		0.105	0.108	0.11	0.107667	0.00251661		0.156	0.156	0.155	0.155667	0.00057735		0.143	0.14	0.141	0.141333	0.00152753
366		0.104	0.107	0.108	0.106333	0.00208167		0.16	0.16	0.158	0.159333	0.0011547		0.145	0.143	0.141	0.143	0.002		112.2	0.658	0.083	0.672	0.97		0.0652	1.97748
367		0.102	0.104	0.106	0.104	0.002		0.157	0.157	0.159	0.157667	0.0011547		0.147	0.143	0.144	0.144667	0.00208167
368		0.1	0.101	0.102	0.101	0.001		0.154	0.154	0.157	0.155	0.00173205		0.145	0.141	0.143	0.143	0.002		115.5	0.911	0.123	0.785	0.9175		0.0912	2.01152
369		0.098	0.1	0.103	0.100333	0.00251661		0.156	0.156	0.158	0.156667	0.0011547		0.15	0.143	0.146	0.146333	0.00351188
370		0.098	0.1	0.101	0.0996667	0.00152753		0.159	0.159	0.159	0.159	0		0.15	0.146	0.149	0.148333	0.00208167		118.8	0.635	0.0359	0.757	0.9675		0.10661	1.97598
371		0.094	0.097	0.097	0.096	0.00173205		0.157	0.157	0.158	0.157333	0.00057735		0.15	0.145	0.147	0.147333	0.00251661
372		0.092	0.094	0.095	0.0936667	0.00152753		0.157	0.157	0.159	0.157667	0.0011547		0.152	0.145	0.15	0.149	0.00360555		122.1	0.763	0.0681	0.843	0.9475		-0.00661955	2.00727
373		0.092	0.094	0.095	0.0936667	0.00152753		0.158	0.158	0.159	0.158333	0.00057735		0.153	0.148	0.149	0.15	0.00264575
374		0.089	0.091	0.091	0.0903333	0.0011547		0.157	0.157	0.159	0.157667	0.0011547		0.152	0.147	0.152	0.150333	0.00288675		125.4	0.694	0.0553	0.802	0.9025		0.04781	1.9928
375		0.088	0.089	0.09	0.089	0.001		0.159	0.159	0.16	0.159333	0.00057735		0.153	0.148	0.151	0.150667	0.00251661
376		0.088	0.09	0.091	0.0896667	0.00152753		0.159	0.159	0.162	0.16	0.00173205		0.155	0.15	0.151	0.152	0.00264575		128.7	0.556	0.0763	0.828	0.9575		0.05987	1.98873
377		0.089	0.088	0.087	0.088	0.001		0.16	0.16	0.161	0.160333	0.00057735		0.155	0.151	0.154	0.153333	0.00208167
378		0.084	0.089	0.087	0.0866667	0.00251661		0.16	0.16	0.162	0.160667	0.0011547		0.155	0.151	0.153	0.153	0.002		132	0.771	0.119	0.871	0.9375		0.08245	2.00702
379		0.087	0.086	0.089	0.0873333	0.00152753		0.161	0.161	0.164	0.162	0.00173205		0.16	0.153	0.156	0.156333	0.00351188
380		0.082	0.083	0.084	0.083	0.001		0.16	0.16	0.16	0.16	0		0.158	0.153	0.154	0.155	0.00264575		135.3	0.772	0.0521	0.939	0.9225		0.06904	1.96811
381		0.08	0.082	0.083	0.0816667	0.00152753		0.158	0.158	0.162	0.159333	0.0023094		0.158	0.153	0.156	0.155667	0.00251661
382		0.08	0.081	0.082	0.081	0.001		0.159	0.159	0.16	0.159333	0.00057735		0.158	0.155	0.155	0.156	0.00173205		138.6	0.545	0.0531	0.873	0.9875		0.04823	1.99927
383		0.08	0.081	0.083	0.0813333	0.00152753		0.159	0.159	0.16	0.159333	0.00057735		0.16	0.155	0.159	0.158	0.00264575
384		0.077	0.078	0.08	0.0783333	0.00152753		0.156	0.156	0.159	0.157	0.00173205		0.16	0.154	0.157	0.157	0.003		141.9	0.526	0.0407	0.917	0.915		0.03129	1.96477
385		0.076	0.078	0.077	0.077	0.001		0.154	0.154	0.159	0.155667	0.00288675		0.159	0.153	0.157	0.156333	0.00305505
386		0.075	0.077	0.078	0.0766667	0.00152753		0.154	0.154	0.157	0.155	0.00173205		0.159	0.154	0.157	0.156667	0.00251661		145.2	0.582	0.0998	0.987	0.9975		0.08083	1.98495
387		0.075	0.078	0.076	0.0763333	0.00152753		0.152	0.152	0.157	0.153667	0.00288675		0.156	0.152	0.157	0.155	0.00264575
388		0.075	0.076	0.077	0.076	0.001		0.154	0.154	0.155	0.154333	0.00057735		0.157	0.154	0.156	0.155667	0.00152753		148.5	0.506	0.0302	0.99	0.9825		0.08605	2.00057
389		0.073	0.075	0.075	0.0743333	0.0011547		0.149	0.149	0.15	0.149333	0.00057735		0.155	0.15	0.153	0.152667	0.00251661
390		0.073	0.077	0.074	0.0746667	0.00208167		0.149	0.149	0.151	0.149667	0.0011547		0.155	0.149	0.153	0.152333	0.00305505		151.8	0.502	0.0966	1.01	0.9675		0.02463	1.9878
391		0.072	0.076	0.074	0.074	0.002		0.145	0.145	0.148	0.146	0.00173205		0.151	0.148	0.149	0.149333	0.00152753
392		0.072	0.074	0.075	0.0736667	0.00152753		0.145	0.145	0.147	0.145667	0.0011547		0.152	0.148	0.149	0.149667	0.00208167		155.1	0.489	0.0388	0.992	0.9925		0.05658	1.96225
393		0.075	0.075	0.076	0.0753333	0.00057735		0.142	0.142	0.144	0.142667	0.0011547		0.148	0.144	0.144	0.145333	0.0023094
394		0.072	0.076	0.073	0.0736667	0.00208167		0.14	0.14	0.141	0.140333	0.00057735		0.147	0.143	0.143	0.144333	0.0023094		158.4	0.556	0.0601	1	0.94		0.09613	1.99041
395		0.072	0.075	0.075	0.074	0.00173205		0.139	0.139	0.139	0.139	0		0.145	0.14	0.141	0.142	0.00264575
396		0.073	0.074	0.074	0.0736667	0.00057735		0.138	0.138	0.137	0.137667	0.00057735		0.142	0.133	0.137	0.137333	0.00450925		161.7	0.479	-0.0071212	1.04	1		0.07706	1.96691
397		0.071	0.073	0.076	0.0733333	0.00251661		0.134	0.134	0.131	0.133	0.00173205		0.137	0.132	0.134	0.134333	0.00251661
398		0.074	0.078	0.076	0.076	0.002		0.132	0.132	0.132	0.132	0		0.138	0.134	0.134	0.135333	0.0023094		165	0.593	0.0501	1.09	1.01		0.04205	1.97584
399		0.074	0.075	0.075	0.0746667	0.00057735		0.131	0.131	0.129	0.130333	0.0011547		0.133	0.128	0.128	0.129667	0.00288675
400		0.074	0.078	0.075	0.0756667	0.00208167		0.127	0.127	0.128	0.127333	0.00057735		0.13	0.123	0.125	0.126	0.00360555		168.3	0.684	0.0692	1.05	0.9325		-0.0030975	1.99798
401		0.072	0.073	0.073	0.0726667	0.00057735		0.124	0.124	0.123	0.123667	0.00057735		0.123	0.119	0.12	0.120667	0.00208167
402		0.078	0.077	0.078	0.0776667	0.00057735		0.125	0.125	0.124	0.124667	0.00057735		0.126	0.121	0.122	0.123	0.00264575		171.6	0.54	0.0405	1.05	0.9475		0.05883	1.97227
403		0.074	0.077	0.077	0.076	0.00173205		0.124	0.124	0.123	0.123667	0.00057735		0.122	0.118	0.119	0.119667	0.00208167
404		0.076	0.081	0.08	0.079	0.00264575		0.124	0.124	0.124	0.124	0		0.124	0.118	0.12	0.120667	0.00305505		174.9	0.507	0.0071556	1.12	0.9925		0.07	1.98789
405		0.078	0.079	0.078	0.0783333	0.00057735		0.123	0.123	0.124	0.123333	0.00057735		0.12	0.115	0.12	0.118333	0.00288675
406		0.08	0.082	0.083	0.0816667	0.00152753		0.123	0.123	0.122	0.122667	0.00057735		0.12	0.116	0.116	0.117333	0.0023094		178.2	0.481	0.0403	1.13	1.01		0.03868	1.98373
407		0.08	0.08	0.081	0.0803333	0.00057735		0.125	0.125	0.123	0.124333	0.0011547		0.12	0.115	0.116	0.117	0.00264575
408		0.08	0.081	0.081	0.0806667	0.00057735		0.121	0.121	0.123	0.121667	0.0011547		0.119	0.113	0.115	0.115667	0.00305505		181.5	0.52	0.0054684	1.13	1.015		0.0655	2.0028
409		0.082	0.083	0.084	0.083	0.001		0.126	0.126	0.126	0.126	0		0.121	0.118	0.12	0.119667	0.00152753
410		0.083	0.082	0.085	0.0833333	0.00152753		0.123	0.123	0.125	0.123667	0.0011547		0.12	0.116	0.116	0.117333	0.0023094		184.8	0.574	-0.0116	1.18	0.965		0.06017	2.01023
411		0.082	0.082	0.084	0.0826667	0.0011547		0.125	0.125	0.125	0.125	0		0.121	0.117	0.118	0.118667	0.00208167
412		0.082	0.086	0.086	0.0846667	0.0023094		0.126	0.126	0.129	0.127	0.00173205		0.122	0.118	0.118	0.119333	0.0023094		188.1	0.484	0.0047505	1.15	1.045		0.07623	1.97973
413		0.087	0.088	0.089	0.088	0.001		0.129	0.129	0.129	0.129	0		0.125	0.121	0.121	0.122333	0.0023094
414		0.087	0.088	0.089	0.088	0.001		0.13	0.13	0.132	0.130667	0.0011547		0.125	0.121	0.122	0.122667	0.00208167		191.4	0.559	0.0071965	1.23	0.9975		0.05263	1.98934
415		0.087	0.086	0.089	0.0873333	0.00152753		0.13	0.13	0.133	0.131	0.00173205		0.128	0.123	0.123	0.124667	0.00288675
416		0.089	0.091	0.093	0.091	0.002		0.135	0.135	0.135	0.135	0		0.126	0.125	0.126	0.125667	0.00057735		194.7	0.459	-0.0096609	1.26	1.0375		0.07871	2.01416
417		0.092	0.092	0.095	0.093	0.00173205		0.136	0.136	0.139	0.137	0.00173205		0.13	0.126	0.126	0.127333	0.0023094
418		0.091	0.092	0.096	0.093	0.00264575		0.135	0.135	0.138	0.136	0.00173205		0.13	0.127	0.124	0.127	0.003		198	0.55	0.0003268	1.24	0.9725		0.05395	1.97655
419		0.09	0.092	0.096	0.0926667	0.00305505		0.14	0.14	0.136	0.138667	0.0023094		0.131	0.128	0.126	0.128333	0.00251661
420		0.096	0.097	0.099	0.0973333	0.00152753		0.14	0.14	0.142	0.140667	0.0011547		0.133	0.13	0.13	0.131	0.00173205		201.3	0.499	0.0143	1.23	1.01		0.05893	2.00968
421		0.099	0.103	0.103	0.101667	0.0023094		0.143	0.143	0.147	0.144333	0.0023094		0.139	0.132	0.134	0.135	0.00360555
422		0.104	0.105	0.103	0.104	0.001		0.145	0.145	0.147	0.145667	0.0011547		0.137	0.132	0.136	0.135	0.00264575		204.6	0.497	-0.0186	1.27	1.0175		0.05219	1.98982
423		0.098	0.101	0.101	0.1	0.00173205		0.144	0.144	0.145	0.144333	0.00057735		0.139	0.133	0.135	0.135667	0.00305505
424		0.106	0.105	0.106	0.105667	0.00057735		0.149	0.149	0.149	0.149	0		0.142	0.135	0.137	0.138	0.00360555		207.9	0.423	-0.0387	1.17	1.0325		0.07997	2.01259
425		0.103	0.101	0.105	0.103	0.002		0.145	0.145	0.147	0.145667	0.0011547		0.138	0.136	0.137	0.137	0.001
426		0.109	0.112	0.112	0.111	0.00173205		0.149	0.149	0.152	0.15	0.00173205		0.146	0.14	0.141	0.142333	0.00321455		211.2	0.463	0.0137	1.27	1.0125		0.06807	1.99834
427		0.109	0.11	0.111	0.11	0.001		0.151	0.151	0.153	0.151667	0.0011547		0.147	0.139	0.142	0.142667	0.00404145
428		0.106	0.107	0.11	0.107667	0.00208167		0.15	0.15	0.152	0.150667	0.0011547		0.145	0.139	0.141	0.141667	0.00305505		214.5	0.501	0.0105	1.23	1.035		0.08944	1.99441
429		0.107	0.108	0.113	0.109333	0.00321455		0.151	0.151	0.154	0.152	0.00173205		0.146	0.141	0.144	0.143667	0.00251661
430		0.109	0.114	0.113	0.112	0.00264575		0.156	0.156	0.157	0.156333	0.00057735		0.15	0.146	0.146	0.147333	0.0023094		217.8	0.522	-0.0223	1.33	1.02		0.09856	1.97693
431		0.111	0.111	0.113	0.111667	0.0011547		0.153	0.153	0.158	0.154667	0.00288675		0.152	0.146	0.148	0.148667	0.00305505
432		0.112	0.11	0.112	0.111333	0.0011547		0.153	0.153	0.159	0.155	0.0034641		0.153	0.145	0.145	0.147667	0.0046188		221.1	0.488	-0.0382	1.3	1.015		0.09238	1.9965
433		0.112	0.112	0.114	0.112667	0.0011547		0.157	0.157	0.16	0.158	0.00173205		0.154	0.148	0.151	0.151	0.003
434		0.109	0.114	0.115	0.112667	0.00321455		0.155	0.155	0.16	0.156667	0.00288675		0.154	0.151	0.149	0.151333	0.00251661		224.4	0.553	-0.003876	1.31	1.0125		0.11558	1.98434
435		0.11	0.112	0.118	0.113333	0.00416333		0.159	0.159	0.164	0.160667	0.00288675		0.156	0.151	0.154	0.153667	0.00251661
436		0.114	0.117	0.115	0.115333	0.00152753		0.164	0.164	0.165	0.164333	0.00057735		0.162	0.152	0.153	0.155667	0.00550757		227.7	0.475	-0.0124	1.31	1.0175		0.03506	2.00834
437		0.112	0.114	0.117	0.114333	0.00251661		0.16	0.16	0.167	0.162333	0.00404145		0.162	0.156	0.155	0.157667	0.00378594
438		0.115	0.116	0.115	0.115333	0.00057735		0.162	0.162	0.166	0.163333	0.0023094		0.161	0.155	0.154	0.156667	0.00378594		231	0.517	0.0099762	1.32	1.04		0.07374	1.99345
439		0.113	0.118	0.118	0.116333	0.00288675		0.167	0.167	0.17	0.168	0.00173205		0.162	0.156	0.16	0.159333	0.00305505
440		0.114	0.12	0.121	0.118333	0.00378594		0.165	0.165	0.168	0.166	0.00173205		0.163	0.159	0.159	0.160333	0.0023094		234.3	0.457	0.022	1.3	1.03		0.0909	1.98243
441		0.119	0.118	0.12	0.119	0.001		0.164	0.164	0.172	0.166667	0.0046188		0.167	0.157	0.161	0.161667	0.00503322
442		0.119	0.118	0.124	0.120333	0.00321455		0.17	0.17	0.172	0.170667	0.0011547		0.166	0.162	0.164	0.164	0.002		237.6	0.432	-0.0226	1.36	1		0.0974	1.98475
443		0.122	0.119	0.119	0.12	0.00173205		0.165	0.165	0.173	0.167667	0.0046188		0.166	0.16	0.159	0.161667	0.00378594
444		0.119	0.124	0.12	0.121	0.00264575		0.167	0.167	0.172	0.168667	0.00288675		0.165	0.16	0.161	0.162	0.00264575		240.9	0.47	-0.0019743	1.36	1.025		0.10902	1.98239
445		0.123	0.125	0.123	0.123667	0.0011547		0.171	0.171	0.173	0.171667	0.0011547		0.167	0.162	0.162	0.163667	0.00288675
446		0.123	0.127	0.127	0.125667	0.0023094		0.168	0.168	0.174	0.17	0.0034641		0.167	0.162	0.161	0.163333	0.00321455		244.2	0.442	-0.0295	1.39	1.0375		0.11334	1.99548
447		0.126	0.127	0.13	0.127667	0.00208167		0.17	0.17	0.173	0.171	0.00173205		0.168	0.16	0.163	0.163667	0.00404145
448		0.124	0.126	0.126	0.125333	0.0011547		0.165	0.165	0.17	0.166667	0.00288675		0.165	0.157	0.162	0.161333	0.00404145		247.5	0.479	-0.0323	1.5	1.015		0.05437	1.96923
449		0.128	0.128	0.129	0.128333	0.00057735		0.164	0.164	0.174	0.167333	0.0057735		0.164	0.16	0.161	0.161667	0.00208167
450		0.131	0.127	0.13	0.129333	0.00208167		0.163	0.163	0.172	0.166	0.00519615		0.166	0.155	0.161	0.160667	0.00550757		250.8	0.593	0.0222	1.38	1.03		0.07	1.997
451		0.132	0.136	0.133	0.133667	0.00208167		0.167	0.167	0.173	0.169	0.0034641		0.166	0.157	0.158	0.160333	0.00493288
452		0.131	0.133	0.135	0.133	0.002		0.165	0.165	0.169	0.166333	0.0023094		0.167	0.158	0.16	0.161667	0.00472582		254.1	0.421	-0.0019942	1.41	1.0175		0.0942	1.98941
453		0.134	0.138	0.134	0.135333	0.0023094		0.166	0.166	0.17	0.167333	0.0023094		0.164	0.159	0.16	0.161	0.00264575
454		0.132	0.134	0.135	0.133667	0.00152753		0.163	0.163	0.168	0.164667	0.00288675		0.163	0.156	0.157	0.158667	0.00378594		257.4	0.415	-0.0202	1.39	1.025		0.10313	1.9997
455		0.128	0.135	0.139	0.134	0.00556776		0.161	0.161	0.167	0.163	0.0034641		0.159	0.156	0.156	0.157	0.00173205
456		0.129	0.132	0.134	0.131667	0.00251661		0.157	0.157	0.161	0.158333	0.0023094		0.156	0.154	0.153	0.154333	0.00152753		260.7	0.458	-0.0102	1.38	1.0425		0.10548	2.00705
457		0.127	0.131	0.134	0.130667	0.00351188		0.154	0.154	0.16	0.156	0.0034641		0.152	0.146	0.148	0.148667	0.00305505
458		0.125	0.131	0.132	0.129333	0.00378594		0.156	0.156	0.159	0.157	0.00173205		0.156	0.149	0.147	0.150667	0.00472582		264	0.471	-0.0349	1.44	1.0325		0.13378	1.98809
459		0.129	0.134	0.135	0.132667	0.00321455		0.157	0.157	0.161	0.158333	0.0023094		0.154	0.15	0.149	0.151	0.00264575
460		0.134	0.136	0.135	0.135	0.001		0.156	0.156	0.16	0.157333	0.0023094		0.155	0.151	0.148	0.151333	0.00351188		267.3	0.504	-0.0274	1.45	1.0325		0.10818	1.97836
461		0.125	0.129	0.134	0.129333	0.00450925		0.159	0.159	0.162	0.16	0.00173205		0.15	0.148	0.147	0.148333	0.00152753
462		0.124	0.123	0.128	0.125	0.00264575		0.149	0.149	0.153	0.150333	0.0023094		0.144	0.143	0.141	0.142667	0.00152753		270.6	0.425	-0.0122	1.42	0.99		0.12252	1.99009
463		0.125	0.125	0.125	0.125	0		0.149	0.149	0.155	0.151	0.0034641		0.147	0.143	0.144	0.144667	0.00208167
464		0.122	0.123	0.13	0.125	0.0043589		0.151	0.151	0.154	0.152	0.00173205		0.147	0.144	0.144	0.145	0.00173205		273.9	0.429	-0.0043237	1.37	1.055		0.07883	1.99423
465		0.122	0.127	0.121	0.123333	0.00321455		0.151	0.151	0.155	0.152333	0.0023094		0.142	0.141	0.143	0.142	0.001
466		0.118	0.119	0.118	0.118333	0.00057735		0.151	0.151	0.153	0.151667	0.0011547		0.14	0.142	0.138	0.14	0.002		277.2	0.393	-0.0133	1.47	1.05		0.09307	1.994
467		0.114	0.113	0.113	0.113333	0.00057735		0.14	0.14	0.145	0.141667	0.00288675		0.135	0.133	0.131	0.133	0.002
468		0.116	0.114	0.113	0.114333	0.00152753		0.139	0.139	0.144	0.140667	0.00288675		0.135	0.134	0.136	0.135	0.001		280.5	0.414	-0.0636	1.45	1.0025		0.06258	2.00968
469		0.114	0.116	0.113	0.114333	0.00152753		0.142	0.142	0.142	0.142	0		0.132	0.13	0.128	0.13	0.002
470		0.106	0.108	0.107	0.107	0.001		0.132	0.132	0.134	0.132667	0.0011547		0.13	0.127	0.124	0.127	0.003		283.8	0.404	-0.0127	1.32	1.0675		0.11063	1.98841
471		0.108	0.112	0.111	0.110333	0.00208167		0.139	0.139	0.139	0.139	0		0.132	0.129	0.128	0.129667	0.00208167
472		0.103	0.108	0.104	0.105	0.00264575		0.127	0.127	0.131	0.128333	0.0023094		0.127	0.123	0.123	0.124333	0.0023094		287.1	0.407	-0.0089731	1.44	1.0525		0.05237	1.99534
473		0.107	0.109	0.107	0.107667	0.0011547		0.135	0.135	0.135	0.135	0		0.127	0.119	0.12	0.122	0.0043589
474		0.103	0.106	0.106	0.105	0.00173205		0.129	0.129	0.132	0.13	0.00173205		0.122	0.121	0.119	0.120667	0.00152753		290.4	0.435	-0.0114	1.41	1.015		0.09794	2.00689
475		0.106	0.11	0.111	0.109	0.00264575		0.128	0.128	0.129	0.128333	0.00057735		0.123	0.119	0.12	0.120667	0.00208167
476		0.103	0.106	0.104	0.104333	0.00152753		0.121	0.121	0.126	0.122667	0.00288675		0.117	0.114	0.116	0.115667	0.00152753		293.7	0.35	-0.0042028	1.42	1.0675		0.08943	2.0145
477		0.104	0.106	0.105	0.105	0.001		0.122	0.122	0.123	0.122333	0.00057735		0.117	0.112	0.109	0.112667	0.00404145
478		0.103	0.103	0.105	0.103667	0.0011547		0.119	0.119	0.119	0.119	0		0.111	0.109	0.108	0.109333	0.00152753		297	0.38	0.0026132	1.42	1.0425		0.0981	1.98186
479		0.105	0.106	0.104	0.105	0.001		0.116	0.116	0.119	0.117	0.00173205		0.112	0.112	0.109	0.111	0.00173205
480		0.1	0.104	0.104	0.102667	0.0023094		0.116	0.116	0.111	0.114333	0.00288675		0.109	0.102	0.102	0.104333	0.00404145		300.3	0.405	-0.0276	1.44	1.04		0.13856	1.97548
481		0.104	0.104	0.106	0.104667	0.0011547		0.109	0.109	0.108	0.108667	0.00057735		0.101	0.102	0.099	0.100667	0.00152753
482		0.099	0.104	0.105	0.102667	0.00321455		0.106	0.106	0.108	0.106667	0.0011547		0.102	0.099	0.096	0.099	0.003		303.6	0.569	-0.0080543	1.48	1.0275		0.16551	1.98368
483		0.098	0.103	0.102	0.101	0.00264575		0.102	0.102	0.1	0.101333	0.0011547		0.1	0.094	0.095	0.0963333	0.00321455
484		0.105	0.107	0.103	0.105	0.002		0.107	0.107	0.102	0.105333	0.00288675		0.1	0.093	0.094	0.0956667	0.00378594		306.9	0.435	-0.0333	1.48	1.0475		0.0777	2.00152
485		0.099	0.098	0.099	0.0986667	0.00057735		0.099	0.099	0.093	0.097	0.0034641		0.092	0.09	0.088	0.09	0.002
486		0.098	0.108	0.103	0.103	0.005		0.097	0.097	0.092	0.0953333	0.00288675		0.084	0.088	0.084	0.0853333	0.0023094		310.2	0.401	-0.0002911	1.46	1.035		0.068	1.98911
487		0.094	0.104	0.096	0.098	0.0052915		0.092	0.092	0.09	0.0913333	0.0011547		0.082	0.079	0.082	0.081	0.00173205
488		0.098	0.099	0.099	0.0986667	0.00057735		0.099	0.099	0.087	0.095	0.0069282		0.083	0.075	0.078	0.0786667	0.00404145		313.5	0.423	-0.0025647	1.45	1.01		0.12376	1.98184
489		0.09	0.096	0.096	0.094	0.0034641		0.09	0.09	0.083	0.0876667	0.00404145		0.074	0.07	0.072	0.072	0.002
490		0.089	0.091	0.09	0.09	0.001		0.083	0.083	0.08	0.082	0.00173205		0.071	0.074	0.066	0.0703333	0.00404145		316.8	0.435	-0.0422	1.53	1.0725		0.09621	2.01709
491		0.085	0.089	0.089	0.0876667	0.0023094		0.081	0.081	0.075	0.079	0.0034641		0.071	0.064	0.063	0.066	0.0043589
492		0.082	0.085	0.088	0.085	0.003		0.084	0.084	0.072	0.08	0.0069282		0.063	0.062	0.059	0.0613333	0.00208167		320.1	0.412	0.0139	1.48	1.07		0.09565	1.9833
493		0.084	0.086	0.083	0.0843333	0.00152753		0.084	0.084	0.075	0.081	0.00519615		0.071	0.062	0.063	0.0653333	0.00493288
494		0.076	0.087	0.081	0.0813333	0.00550757		0.08	0.08	0.069	0.0763333	0.00635085		0.062	0.059	0.065	0.062	0.003		323.4	0.42	-0.0527	1.51	1.065		0.06058	2.00584
495		0.068	0.074	0.069	0.0703333	0.00321455		0.067	0.067	0.06	0.0646667	0.00404145		0.055	0.051	0.051	0.0523333	0.0023094
496		0.063	0.068	0.066	0.0656667	0.00251661		0.069	0.069	0.059	0.0656667	0.0057735		0.052	0.048	0.049	0.0496667	0.00208167		326.7	0.393	-0.0327	1.46	1.0225		0.0277	1.9995
497		0.055	0.06	0.06	0.0583333	0.00288675		0.068	0.068	0.055	0.0636667	0.00750555		0.048	0.043	0.043	0.0446667	0.00288675
498		0.061	0.063	0.064	0.0626667	0.00152753		0.068	0.068	0.057	0.0643333	0.00635085		0.047	0.049	0.042	0.046	0.00360555		330	0.437	-0.0346	1.43	1.065		0.09383	2.01848
499		0.056	0.064	0.061	0.0603333	0.00404145		0.064	0.064	0.057	0.0616667	0.00404145		0.051	0.044	0.046	0.047	0.00360555
500		0.05	0.056	0.047	0.051	0.00458258		0.056	0.056	0.046	0.0526667	0.0057735		0.039	0.035	0.04	0.038	0.00264575		333.3	0.513	-0.0011596	1.51	1.055		0.05933	1.99816
501		0.046	0.052	0.051	0.0496667	0.00321455		0.065	0.065	0.05	0.06	0.00866025		0.045	0.036	0.042	0.041	0.00458258
502		0.039	0.041	0.041	0.0403333	0.0011547		0.054	0.054	0.041	0.0496667	0.00750555		0.038	0.031	0.033	0.034	0.00360555		336.6	0.386	-0.0047337	1.46	1.0775		0.13622	2.021
503		0.039	0.04	0.039	0.0393333	0.00057735		0.056	0.056	0.046	0.0526667	0.0057735		0.04	0.037	0.037	0.038	0.00173205
504		0.035	0.037	0.036	0.036	0.001		0.055	0.055	0.043	0.051	0.0069282		0.041	0.035	0.036	0.0373333	0.00321455		339.9	0.485	0.0016444	1.46	1.035		0.1213	1.9678
505		0.029	0.037	0.035	0.0336667	0.00416333		0.048	0.048	0.04	0.0453333	0.0046188		0.038	0.035	0.034	0.0356667	0.00208167
506		0.028	0.021	0.025	0.0246667	0.00351188		0.04	0.04	0.032	0.0373333	0.0046188		0.026	0.023	0.028	0.0256667	0.00251661		343.2	0.419	0.0073526	1.47	1.0725		0.08147	1.98695
507		0.025	0.026	0.023	0.0246667	0.00152753		0.048	0.048	0.037	0.0443333	0.00635085		0.03	0.026	0.028	0.028	0.002
508		0.017	0.02	0.018	0.0183333	0.00152753		0.042	0.042	0.031	0.0383333	0.00635085		0.024	0.025	0.019	0.0226667	0.00321455		346.5	0.36	-0.0197	1.54	1.0725		0.16731	1.99864
509		0.018	0.018	0.02	0.0186667	0.0011547		0.04	0.04	0.032	0.0373333	0.0046188		0.027	0.022	0.028	0.0256667	0.00321455
510		0.017	0.016	0.017	0.0166667	0.00057735		0.04	0.04	0.029	0.0363333	0.00635085		0.027	0.022	0.025	0.0246667	0.00251661		349.8	0.423	-0.0059156	1.56	1.0425		0.10006	1.96295
511		0.012	0.015	0.018	0.015	0.003		0.042	0.042	0.032	0.0386667	0.0057735		0.025	0.025	0.029	0.0263333	0.0023094
512		0.016	0.017	0.017	0.0166667	0.00057735		0.048	0.048	0.03	0.042	0.0103923		0.028	0.026	0.023	0.0256667	0.00251661		353.1	0.563	-0.0337	1.54	1.0575		0.11567	1.98139
513		0.012	0.01	0.012	0.0113333	0.0011547		0.039	0.039	0.025	0.0343333	0.0080829		0.023	0.023	0.027	0.0243333	0.0023094
514		0.005	0.005	0.005	0.005	0		0.035	0.035	0.027	0.0323333	0.0046188		0.023	0.016	0.019	0.0193333	0.00351188		356.4	0.442	-0.0322	1.57	1.0675		0.06762	1.99323
515		0.007	0.004	0.003	0.00466667	0.00208167		0.034	0.034	0.025	0.031	0.00519615		0.02	0.016	0.015	0.017	0.00264575
516		0.005	0.009	0.008	0.00733333	0.00208167		0.038	0.038	0.026	0.034	0.0069282		0.019	0.02	0.016	0.0183333	0.00208167		359.7	0.397	-0.0606	1.58	1.06		0.0793	1.98702
517		0.006	0.003	0.005	0.00466667	0.00152753		0.037	0.037	0.023	0.0323333	0.0080829		0.019	0.024	0.019	0.0206667	0.00288675
518		0.004	0.008	0.005	0.00566667	0.00208167		0.037	0.037	0.022	0.032	0.00866025		0.021	0.016	0.018	0.0183333	0.00251661		363	0.556	-0.0040051	1.49	1.0725		0.06188	1.9783
519		0.004	0.009	0.008	0.007	0.00264575		0.036	0.036	0.026	0.0326667	0.0057735		0.024	0.023	0.023	0.0233333	0.00057735
520		0.002	0.002	0.001	0.00166667	0.00057735		0.032	0.032	0.02	0.028	0.0069282		0.02	0.014	0.012	0.0153333	0.00416333		366.3	0.364	-0.0226	1.57	1.025		0.13505	2.01373
521		-0.001	0	-0.001	-0.000666667	0.00057735		0.029	0.029	0.017	0.025	0.0069282		0.017	0.008	0.011	0.012	0.00458258
522		0.006	0.005	0	0.00366667	0.00321455		0.031	0.031	0.022	0.028	0.00519615		0.017	0.013	0.014	0.0146667	0.00208167		369.6	0.381	-0.0275	1.48	1.0525		0.07626	2.00748
523		0.002	0	-0.002	0	0.002		0.032	0.032	0.019	0.0276667	0.00750555		0.02	0.012	0.019	0.017	0.0043589
524		-0.002	0.007	0.002	0.00233333	0.00450925		0.031	0.031	0.019	0.027	0.0069282		0.019	0.009	0.016	0.0146667	0.0051316		372.9	0.394	-0.0346	1.48	1.0775		0.12789	1.96986
525		0.001	0.003	0.001	0.00166667	0.0011547		0.029	0.029	0.018	0.0253333	0.00635085		0.018	0.011	0.015	0.0146667	0.00351188
526		0.001	-0.001	0	0	0.001		0.026	0.026	0.019	0.0236667	0.00404145		0.018	0.009	0.012	0.013	0.00458258		376.2	0.413	-0.0003958	1.52	1.075		0.15575	1.9597
527		0.004	0.002	0.002	0.00266667	0.0011547		0.036	0.036	0.025	0.0323333	0.00635085		0.025	0.011	0.015	0.017	0.0072111
528		0.001	0.002	0.005	0.00266667	0.00208167		0.034	0.034	0.025	0.031	0.00519615		0.02	0.014	0.011	0.015	0.00458258		379.5	0.452	-0.0133	1.53	1.115		0.09475	1.99577
529		-0.002	0	0.003	0.000333333	0.00251661		0.034	0.034	0.016	0.028	0.0103923		0.018	0.014	0.015	0.0156667	0.00208167
530		-0.003	0	0	-0.001	0.00173205		0.029	0.029	0.019	0.0256667	0.0057735		0.016	0.014	0.013	0.0143333	0.00152753		382.8	0.574	-0.0108	1.57	1.065		0.16403	1.98857
531		0.007	0.005	0.003	0.005	0.002		0.04	0.04	0.025	0.035	0.00866025		0.018	0.018	0.017	0.0176667	0.00057735
532		0.002	0.002	-0.002	0.000666667	0.0023094		0.031	0.031	0.015	0.0256667	0.0092376		0.012	0.011	0.014	0.0123333	0.00152753		386.1	0.349	0.0039469	1.55	1.0975		0.09969	1.98998
533		0.003	0.001	-0.001	0.001	0.002		0.031	0.031	0.022	0.028	0.00519615		0.013	0.012	0.014	0.013	0.001
534		-0.003	0.001	-0.003	-0.00166667	0.0023094		0.024	0.024	0.009	0.019	0.00866025		0.012	0.007	0.009	0.00933333	0.00251661		389.4	0.446	-0.0462	1.46	1.105		0.14516	1.9847
535		0	0.001	0.002	0.001	0.001		0.032	0.032	0.016	0.0266667	0.0092376		0.012	0.01	0.017	0.013	0.00360555
536		-0.001	-0.001	-0.004	-0.002	0.00173205		0.03	0.03	0.015	0.025	0.00866025		0.012	0.006	0.011	0.00966667	0.00321455		392.7	0.288	-0.0156	1.54	1.0575		0.04657	2.00439
537		0	-0.004	-0.005	-0.003	0.00264575		0.035	0.035	0.015	0.0283333	0.011547		0.009	0.007	0.01	0.00866667	0.00152753
538		-0.002	-0.004	-0.007	-0.00433333	0.00251661		0.026	0.026	0.016	0.0226667	0.0057735		0.006	0.012	0.005	0.00766667	0.00378594		396	0.413	-0.0391	1.57	1.06		0.09938	1.9837
539		-0.005	-0.002	-0.004	-0.00366667	0.00152753		0.031	0.031	0.016	0.026	0.00866025		0.011	0.004	0.009	0.008	0.00360555
540		-0.001	-0.008	-0.004	-0.00433333	0.00351188		0.026	0.026	0.015	0.0223333	0.00635085		0.006	0.005	0.007	0.006	0.001		399.3	0.294	-0.0466	1.56	1.1		0.12791	1.99273
541		-0.001	-0.001	-0.003	-0.00166667	0.0011547		0.03	0.03	0.015	0.025	0.00866025		0.012	0.008	0.008	0.00933333	0.0023094
542		0.001	-0.002	-0.003	-0.00133333	0.00208167		0.023	0.023	0.017	0.021	0.0034641		0.007	0.004	0.01	0.007	0.003		402.6	0.336	-0.0442	1.56	1.0925		0.10367	2.0077
543		0.001	-0.001	0.002	0.000666667	0.00152753		0.029	0.029	0.015	0.0243333	0.0080829		0.011	0.01	0.014	0.0116667	0.00208167
544		-0.002	-0.004	0.001	-0.00166667	0.00251661		0.025	0.025	0.015	0.0216667	0.0057735		0.013	0.011	0.009	0.011	0.002		405.9	0.352	-0.0208	1.55	1.1175		0.08457	1.95661
545		-0.005	-0.006	-0.006	-0.00566667	0.00057735		0.028	0.028	0.011	0.0223333	0.00981495		0.01	0.009	0.006	0.00833333	0.00208167
546		-0.002	-0.003	0.001	-0.00133333	0.00208167		0.031	0.031	0.017	0.0263333	0.0080829		0.013	0.007	0.009	0.00966667	0.00305505		409.2	0.334	-0.0076268	1.54	1.085		0.09717	2.00011
547		-0.001	-0.001	-0.002	-0.00133333	0.00057735		0.022	0.022	0.01	0.018	0.0069282		0.007	0.01	0.007	0.008	0.00173205
548		0.002	0.001	-0.002	0.000333333	0.00208167		0.03	0.03	0.013	0.0243333	0.00981495		0.009	0.012	0.011	0.0106667	0.00152753		412.5	0.455	-0.0211	1.55	1.1125		0.17927	1.98527
549		0	-0.001	-0.001	-0.000666667	0.00057735		0.025	0.025	0.012	0.0206667	0.00750555		0.014	0.01	0.012	0.012	0.002
550		0.008	0.004	0.002	0.00466667	0.00305505		0.028	0.028	0.022	0.026	0.0034641		0.018	0.014	0.018	0.0166667	0.0023094		415.8	0.321	-0.0279	1.54	1.0975		0.11984	1.96939
551		-0.002	-0.002	-0.005	-0.003	0.00173205		0.025	0.025	0.013	0.021	0.0069282		0.01	0.01	0.01	0.01	0
552		-0.005	-0.005	-0.002	-0.004	0.00173205		0.021	0.021	0.011	0.0176667	0.0057735		0.002	0.001	0.01	0.00433333	0.00493288		419.1	0.333	-0.0367	1.59	1.105		0.07062	1.97382
553		-0.004	-0.008	-0.002	-0.00466667	0.00305505		0.021	0.021	0.01	0.0173333	0.00635085		0.003	0.006	0.006	0.005	0.00173205
554		0.001	-0.002	-0.005	-0.002	0.003		0.024	0.024	0.013	0.0203333	0.00635085		0.007	0.006	0.006	0.00633333	0.00057735		422.4	0.362	-0.0258	1.57	1.03		0.11008	1.97041
555		-0.001	0.002	0.002	0.001	0.00173205		0.032	0.032	0.015	0.0263333	0.00981495		0.013	0.012	0.011	0.012	0.001
556		0.003	0.001	0.003	0.00233333	0.0011547		0.03	0.03	0.013	0.0243333	0.00981495		0.013	0.011	0.008	0.0106667	0.00251661		425.7	0.368	-0.0035285	1.58	1.075		0.11225	1.99052
557		-0.001	-0.005	0.004	-0.000666667	0.00450925		0.025	0.025	0.015	0.0216667	0.0057735		0.012	0.009	0.01	0.0103333	0.00152753
558		0.001	0.001	0.002	0.00133333	0.00057735		0.031	0.031	0.016	0.026	0.00866025		0.017	0.013	0.011	0.0136667	0.00305505		429	0.325	-0.0368	1.46	1.0875		0.11649	1.99927
559		0.004	0	0.001	0.00166667	0.00208167		0.024	0.024	0.016	0.0213333	0.0046188		0.013	0.007	0.011	0.0103333	0.00305505
560		0.003	-0.004	-0.002	-0.001	0.00360555		0.032	0.032	0.013	0.0256667	0.0109697		0.013	0.008	0.011	0.0106667	0.00251661		432.3	0.36	-0.0285	1.6	1.1125		0.13731	1.97877
561		-0.004	-0.004	0.001	-0.00233333	0.00288675		0.025	0.025	0.013	0.021	0.0069282		0.007	0.004	0.004	0.005	0.00173205
562		-0.002	-0.002	0.003	-0.000333333	0.00288675		0.026	0.026	0.014	0.022	0.0069282		0.011	0.013	0.011	0.0116667	0.0011547		435.6	0.373	-0.0089018	1.53	1.09		0.06001	1.9618
563		0.005	0.003	0.006	0.00466667	0.00152753		0.029	0.029	0.018	0.0253333	0.00635085		0.018	0.018	0.015	0.017	0.00173205
564		0	0.001	-0.001	0	0.001		0.029	0.029	0.014	0.024	0.00866025		0.009	0.005	0.013	0.009	0.004		438.9	0.375	-0.0108	1.61	1.1175		0.11965	1.98377
565		-0.001	-0.004	0.001	-0.00133333	0.00251661		0.025	0.025	0.019	0.023	0.0034641		0.012	0.007	0.007	0.00866667	0.00288675
566		0	0.004	0.003	0.00233333	0.00208167		0.027	0.027	0.016	0.0233333	0.00635085		0.017	0.006	0.011	0.0113333	0.00550757		442.2	0.365	-0.031	1.5	1.11		0.08763	2.00648
567		-0.002	-0.002	-0.003	-0.00233333	0.00057735		0.026	0.026	0.012	0.0213333	0.0080829		0.01	0.007	0.007	0.008	0.00173205
568		0	0.003	0.002	0.00166667	0.00152753		0.027	0.027	0.015	0.023	0.0069282		0.014	0.007	0.008	0.00966667	0.00378594		445.5	0.355	-0.0308	1.58	1.1225		0.13881	1.98582
569		-0.009	-0.007	-0.002	-0.006	0.00360555		0.023	0.023	0.011	0.019	0.0069282		0.005	0.007	0.009	0.007	0.002
570		-0.007	-0.002	-0.003	-0.004	0.00264575		0.026	0.026	0.01	0.0206667	0.0092376		0.007	0.007	0.01	0.008	0.00173205		448.8	0.466	-0.0438	1.56	1.07		0.08944	2.00923
571		0.002	-0.001	0.001	0.000666667	0.00152753		0.024	0.024	0.014	0.0206667	0.0057735		0.012	0.01	0.007	0.00966667	0.00251661
572		0.001	0.001	0.005	0.00233333	0.0023094		0.027	0.027	0.015	0.023	0.0069282		0.011	0.011	0.011	0.011	2.12459e-18		452.1	0.449	-0.0181	1.53	1.1075		0.14846	1.98916
573		-0.002	0.002	0.006	0.002	0.004		0.03	0.03	0.01	0.0233333	0.011547		0.01	0.009	0.008	0.009	0.001
574		-0.005	-0.003	-0.003	-0.00366667	0.0011547		0.021	0.021	0.009	0.017	0.0069282		0.004	0.002	0.002	0.00266667	0.0011547		455.4	0.333	-0.0452	1.6	1.0725		0.10143	1.9963
575		-0.006	-0.003	-0.004	-0.00433333	0.00152753		0.027	0.027	0.014	0.0226667	0.00750555		0.005	0.006	0.007	0.006	0.001
576		-0.001	0.004	0.003	0.002	0.00264575		0.027	0.027	0.013	0.0223333	0.0080829		0.012	0.014	0.011	0.0123333	0.00152753		458.7	0.395	-0.0248	1.65	1.115		0.0814	2.00166
577		-0.005	-0.005	-0.002	-0.004	0.00173205		0.023	0.023	0.011	0.019	0.0069282		0.006	0.008	0.008	0.00733333	0.0011547
578		0	0.003	0.005	0.00266667	0.00251661		0.026	0.026	0.018	0.0233333	0.0046188		0.015	0.009	0.011	0.0116667	0.00305505		462	0.375	-0.0139	1.58	1.1025		0.12008	1.96718
579		-0.002	-0.001	0	-0.001	0.001		0.029	0.029	0.018	0.0253333	0.00635085		0.008	0.008	0.012	0.00933333	0.0023094
580		0.001	-0.001	-0.002	-0.000666667	0.00152753		0.021	0.021	0.01	0.0173333	0.00635085		0.014	0.009	0.011	0.0113333	0.00251661		465.3	0.322	-0.011	1.59	1.095		0.14702	1.9973
581		0.002	-0.002	0	0	0.002		0.027	0.027	0.013	0.0223333	0.0080829		0.014	0.008	0.01	0.0106667	0.00305505
582		-0.001	0	-0.001	-0.000666667	0.00057735		0.024	0.024	0.012	0.02	0.0069282		0.007	0.011	0.009	0.009	0.002		468.6	0.338	-0.025	1.63	1.095		0.1086	2.00441
583		-0.001	-0.002	-0.001	-0.00133333	0.00057735		0.027	0.027	0.013	0.0223333	0.0080829		0.01	0.009	0.008	0.009	0.001
584		0	0.001	0	0.000333333	0.00057735		0.023	0.023	0.012	0.0193333	0.00635085		0.008	0.007	0.007	0.00733333	0.00057735		471.9	0.334	-0.0046678	1.59	1.135		0.09197	1.9947
585		-0.004	-0.004	0	-0.00266667	0.0023094		0.021	0.021	0.012	0.018	0.00519615		0.008	0.006	0.009	0.00766667	0.00152753
586		-0.001	0.004	0.001	0.00133333	0.00251661		0.026	0.026	0.014	0.022	0.0069282		0.009	0.011	0.011	0.0103333	0.0011547		475.2	0.518	-0.0046124	1.59	1.1125		0.10068	2.0263
587		-0.002	-0.002	0	-0.00133333	0.0011547		0.025	0.025	0.011	0.0203333	0.0080829		0.007	0.007	0.008	0.00733333	0.00057735
588		-0.001	-0.004	0.001	-0.00133333	0.00251661		0.026	0.026	0.012	0.0213333	0.0080829		0.006	0.007	0.009	0.00733333	0.00152753		478.5	0.378	-0.0078764	1.59	1.115		0.10729	2.00611
589		0.002	-0.003	0	-0.000333333	0.00251661		0.024	0.024	0.015	0.021	0.00519615		0.009	0.008	0.013	0.01	0.00264575
590		-0.004	-0.005	0	-0.003	0.00264575		0.024	0.024	0.011	0.0196667	0.00750555		0.006	0.007	0.007	0.00666667	0.00057735		481.8	0.335	-0.0338	1.61	1.1175		0.11274	1.96055
591		0.001	0	0.001	0.000666667	0.00057735		0.025	0.025	0.012	0.0206667	0.00750555		0.008	0.007	0.008	0.00766667	0.00057735
592		0.002	0.001	0.001	0.00133333	0.00057735		0.026	0.026	0.012	0.0213333	0.0080829		0.013	0.011	0.01	0.0113333	0.00152753		485.1	0.326	-0.0444	1.54	1.125		0.10299	1.98814
593		0.003	-0.003	-0.004	-0.00133333	0.00378594		0.023	0.023	0.011	0.019	0.0069282		0.009	0.001	0.008	0.006	0.0043589
594		-0.002	-0.003	-0.003	-0.00266667	0.00057735		0.026	0.026	0.011	0.021	0.00866025		0.012	0.008	0.007	0.009	0.00264575		488.4	0.376	-0.0274	1.58	1.1175		0.05927	1.97739
595		-0.002	-0.003	-0.004	-0.003	0.001		0.02	0.02	0.01	0.0166667	0.0057735		0.009	0.007	0.01	0.00866667	0.00152753
596		0.003	0.003	0.004	0.00333333	0.00057735		0.027	0.027	0.017	0.0236667	0.0057735		0.01	0.01	0.008	0.00933333	0.0011547		491.7	0.334	0.0025614	1.46	1.1225		0.10078	1.9768
597		-0.004	0.001	-0.002	-0.00166667	0.00251661		0.026	0.026	0.011	0.021	0.00866025		0.008	0.007	0.007	0.00733333	0.00057735
598		-0.003	-0.001	0.002	-0.000666667	0.00251661		0.022	0.022	0.011	0.0183333	0.00635085		0.008	0.008	0.004	0.00666667	0.0023094		495	0.331	-0.0199	1.52	1.15		0.08226	1.9703
599		0.001	-0.002	0.002	0.000333333	0.00208167		0.028	0.028	0.011	0.0223333	0.00981495		0.008	0.008	0.012	0.00933333	0.0023094
600		0.001	-0.001	0	0	0.001		0.019	0.019	0.01	0.016	0.00519615		0.009	0.011	0.009	0.00966667	0.0011547		498.3	0.308	-0.0149	1.61	1.1325		0.09082	2.00875
																				501.6	0.35	-0.0026923	1.61	1.125		0.01347	1.95298
																				504.9	0.341	-0.0501	1.62	1.1325		0.10912	1.97223
																				508.2	0.357	-0.0218	1.53	1.1325		0.13992	2.00832
																				511.5	0.356	-0.0382	1.59	1.15		0.09123	2.00009
																				514.8	0.327	-0.0323	1.62	1.1175		0.11939	1.97925
																				518.1	0.345	-0.0239	1.64	1.135		0.07855	1.99939
																				521.4	0.274	-0.0142	1.62	1.1425		0.16652	1.96257
																				524.7	0.371	-0.0405	1.59	1.1575		0.12359	1.98134
																				528	0.37	-0.0483	1.56	1.1325		0.15313	1.97886
																				531.3	0.366	-0.0333	1.53	1.135		0.11052	1.97273
																				534.6	0.35	-0.0223	1.56	1.1375		0.1105	1.98198
																				537.9	0.33	-0.0249	1.62	1.12		0.09113	1.98464
																				541.2	0.334	-0.0149	1.59	1.1175		0.07113	1.98295
																				544.5	0.369	-0.0317	1.64	1.1875		0.08634	2.00543
																				547.8	0.354	-0.017	1.6	1.155		0.09184	1.99659
																				551.1	0.351	-0.0473	1.59	1.13		0.11135	1.99205
																				554.4	0.289	-0.0491	1.67	1.135		0.06522	1.97723
																				557.7	0.318	-0.007194	1.6	1.115		0.071	1.97352
																				561	0.307	-0.0242	1.57	1.1525		0.13174	1.97939
																				564.3	0.406	-0.0354	1.67	1.1275		0.13394	2.0262
																				567.6	0.313	-0.0068854	1.69	1.1675		0.0941	1.98914
																				570.9	0.548	-0.011	1.71	1.1325		0.1367	1.9892
																				574.2	0.323	-0.0050305	1.64	1.17		0.10162	1.96239
																				577.5	0.514	-0.0178	1.64	1.145		0.07476	1.98652
																				580.8	0.471	-0.0169	1.69	1.13		0.15593	1.97105
																				584.1	0.337	-0.0046772	1.61	1.1575		0.15137	1.96966
																				587.4	0.332	-0.0173	1.63	1.165		0.09524	1.97261
																				590.7	0.358	-0.0362	1.6	1.19		0.13748	1.98439
																				594	0.364	-0.0431	1.66	1.1525		0.06962	1.95148
																				597.3	0.318	-0.0154	1.61	1.155		0.11218	1.99543
																				600.6	0.4	-0.0218	1.6	1.1625		0.14621	1.97123
																				603.9	0.38	-0.012	1.65	1.1725		0.12983	1.98643
																				607.2	0.366	-0.025	1.66	1.1725		0.13492	1.99643
																				610.5	0.374	-0.0184	1.58	1.1625		0.12438	1.9748
																				613.8	0.479	-0.008042	1.63	1.175		0.02864	1.97155
																				617.1	0.245	-0.0786	1.59	1.1825		0.11972	1.99
																				620.4	0.442	-0.0064674	1.68	1.1925		0.16668	1.98418
																				623.7	0.324	-0.0126	1.58	1.18		0.03079	1.98818
																				627	0.286	-0.0297	1.68	1.165		0.06585	1.96616
																				630.3	0.326	-0.0402	1.65	1.205		0.11183	1.98143
																				633.6	0.267	-0.0162	1.61	1.1625		0.12369	2.01298
																				636.9	0.355	-0.0192	1.68	1.1725		0.12193	1.9663
																				640.2	0.306	-0.0336	1.63	1.1825		0.09547	1.98155
																				643.5	0.296	-0.0274	1.61	1.1675		0.0836	1.98357
																				646.8	0.288	-0.0368	1.61	1.1825		0.11921	1.98686
																				650.1	0.35	-0.0195	1.59	1.19		0.14671	1.96934
																				653.4	0.3	-0.0282	1.71	1.175		0.12078	1.99352
																				656.7	0.32	-0.0033188	1.66	1.1975		0.10204	1.97439
																				660	0.288	-0.0503	1.61	1.1975		0.04081	1.96225
																				663.3	0.33	-0.0014505	1.5	1.1875		0.11183	1.98668
																				669.9	0.356	-0.0408	1.64	1.1825		0.07739	1.99814
																				673.2	0.329	-0.0178	1.62	1.2		0.10876	1.97598
																				676.5	0.439	-0.0242	1.59	1.1975		0.11168	2.01034
																				679.8	0.364	-0.0249	1.61	1.2175		0.12144	1.96809
																				683.1	0.328	-0.0103	1.69	1.1825		0.09973	2.00143
																				686.4	0.314	-0.0396	1.69	1.1275		0.12226	1.98061
																				689.7	0.365	-0.0456	1.65	1.175		0.05855	1.9867
																				693	0.255	-0.0446	1.68	1.19		0.12291	1.97641
																				696.3	0.307	-0.062	1.65	1.1925		0.09661	2.00259
																				699.6	0.308	-0.0197	1.61	1.17		0.15752	1.96918
																				702.9	0.298	-0.0093334	1.65	1.2075		0.13841	1.96907
																				706.2	0.264	-0.0218	1.58	1.1875		0.13352	1.94543
																				709.5	0.404	-0.0084538	1.7	1.1825		0.16081	1.97825
																				712.8	0.237	-0.033	1.55	1.2075		0.09277	1.96066
																				716.1	0.459	-0.015	1.69	1.2025		0.11772	1.94093
																				719.4	0.304	-0.0129	1.66	1.2		0.10327	1.976
																				722.7	0.288	-0.0402	1.66	1.2		0.20499	1.95986
																				726	0.289	-0.0256	1.61	1.1925		0.12192	1.98902

## Sheet: Fig. 4
Fig. 4ab
	PaLPMO9H+Asc.							PaLPMO9H+PaCDHB+DP2							PaLPMO9H+FgCelDH7C							PaLPMO9H+FgCelDH7C+DP4
		Ret.Time	Area	Ret.Time	Area	Ret.Time	Area		Ret.Time	Area	Ret.Time	Area	Ret.Time	Area		Ret.Time	Area	Ret.Time	Area	Ret.Time	Area		Ret.Time	Area	Ret.Time	Area	Ret.Time	Area
		min	nC*min	min	nC*min	min	nC*min		min	nC*min	min	nC*min	min	nC*min		min	nC*min	min	nC*min	min	nC*min		min	nC*min	min	nC*min	min	nC*min
		0.083	0.0012	0.134	0.0004	0.084	0.0007		0.1	0.0005	0.15	0.0005	0.05	0.0041		0.117	0.0017	0.05	0.0004	0.05	0.0011		0.117	0.0024	0.067	0.0003	0.067	0.0039
		0.233	0.0005	0.184	0	0.15	0.0001		0.167	0	0.3	0.0002	0.35	0.0005		0.267	0.0003	0.167	0.0006	0.2	0.0002		0.267	0.0008	0.167	0.0004	0.367	0.0004
		0.533	0.0003	0.234	0.0001	0.217	0.0001		0.25	0.0004	0.367	0.0003	0.417	0.0001		0.334	0	0.233	0.0001	0.267	0.0001		0.35	0.0005	0.234	0.0001	0.45	0.0001
		0.583	0.0001	0.45	0.0007	0.35	0.0006		0.567	0.0007	0.467	0.0003	0.467	0		0.567	0.0003	0.317	0.0001	0.367	0.0005		0.584	0.0007	1.1	0.0005	0.683	0.0008
		0.667	0	0.584	0.0004	0.434	0.0001		0.667	0.0001	0.517	0.0001	0.5	0.0001		0.617	0	0.467	0.0007	0.45	0.0001		0.667	0	1.167	0.0001	0.75	0
		0.7	0.0003	0.75	0.0007	0.967	0.0005		0.717	0.0001	0.567	0	0.534	0.0003		0.65	0.0001	0.55	0	0.517	0.0003		0.7	0	1.4	0.0005	2.283	514.554
		0.85	0.0007	0.884	0.0001	1.05	0.0001		0.784	0	0.767	0.0004	0.667	0.0008		0.884	0.0003	0.783	0.0005	0.683	0.0008		0.884	0.0004	1.484	0.0001	2.767	8.6874
		0.933	0.0001	0.984	0.0001	1.284	0.0008		1.167	0.0004	0.85	0.0001	0.75	0		0.95	0.0001	0.892	0	1.3	0.0004		0.967	0	1.534	0.0002	3.517	7.108
		1.017	0.0001	1.067	0.0004	1.4	0		1.267	0	0.917	0.0005	0.784	0.0003		1.5	0.0007	0.933	0.0001	1.383	0.0001		1.117	0.0001	2.25	459.694	4	23.7282
		1.067	0.0001	1.142	0	1.434	0		1.317	0.0006	1.083	0.0003	1.134	0.0001		1.95	244.251	1.083	0.0007	1.45	0.0001		1.2	0.0004	2.767	8.4968	4.533	45.093
		1.167	0.0005	1.534	0.0001	1.484	0.0001		1.484	0.0005	1.133	0.0001	1.284	0.0004		2.25	254.03	1.217	0.0002	1.5	0.0001		1.309	0	3.534	7.4861	5.017	23.7937
		1.267	0	1.6	0.0001	1.584	0.0003		2.267	441.092	1.217	0.0002	1.425	0.0002		3.534	7.1613	1.283	0.0001	1.95	286.014		1.35	0.0001	3.984	20.9204	5.45	0.4216
		1.317	0.0001	1.95	282.717	1.967	239.237		2.734	25.0211	1.4	0.0006	2.25	461.952		3.834	12.7371	1.4	0.0002	2.283	265.981		1.5	0.0002	4.517	30.1703	5.8	1.3029
		1.467	0.0005	2.284	273.08	2.25	264.942		3.534	6.8992	1.467	0.0002	3.517	7.5135		4.55	14.4761	1.95	248.942	3.517	7.0285		1.55	0	5	15.9818	6.067	3.1913
		1.55	0	3.517	3.2541	3.534	7.0545		3.884	14.5839	1.617	0.0001	3.867	16.355		4.967	0.4708	2.25	257.473	3.867	14.4398		1.584	0.0001	5.417	0.1113	6.567	5.6422
		1.583	0.0001	3.867	5.3459	3.85	12.6559		4.484	10.5806	2.267	477.545	4.467	11.1743		5.45	0.5405	3.533	7.4897	4.55	19.1393		2.25	465.369	5.767	0.7056	8.117	19.7769
		1.95	244.273	4.517	74.9	4.55	52.6028		5	4.6484	3.517	7.461	5	10.9149		5.784	0.3725	3.833	13.7604	5	0.606		2.767	8.8725	6.15	1.7221	10.583	22.2473
		2.25	257.389	4.967	3.8239	5	2.1577		5.45	0.2676	3.883	15.7077	5.45	0.4226		6.184	0.0673	4.567	18.7189	5.467	0.3317		3.534	7.4911	7.184	0.5442	11.633	0.05
		3.533	7.0035	5.4	0.9748	5.434	1.4016		5.8	0.0923	4.5	11.5287	5.784	0.0866		6.55	0.05	5	0.4381	5.8	1.0119		3.984	20.5541	8.084	15.1609	11.967	0.5074
		3.833	12.188	5.75	0.1007	5.8	0.0727		6.15	0.1204	5.017	7.3131	6.167	0.103		7.317	3.7154	5.483	0.2417	6.117	0.6396		4.517	31.0885	10.267	16.0114	12.95	1.5627
		4.567	50.8391	6.034	0.7608	6.217	0.4495		7.184	3.8512	5.483	0.3772	6.45	0.0266		8.55	0.0606	5.817	0.0918	6.8	3.9278		5	15.4797	11.517	0.0589	13.85	10.5163
		5	2.0448	6.6	3.2928	7.384	4.8791		7.984	0.3448	5.833	0.1137	7.267	8.1772		9.25	0.0092	6.233	1.4564	8	0.0051		5.434	0.192	11.884	0.3456	14.3	0.2173
		5.8	0.0765	7.784	1.2171	8.95	3.7564		8.917	0.956	6.183	0.1158	7.967	0.2422		10.334	3.0453	6.517	0.0263	8.1	0.0202		5.767	0.294	12.95	1.3001	15.083	16.1165
		6.233	0.4382	8.717	4.534	10.05	0.5381		10.75	3.6589	7.183	3.9268	8.934	3.6761		11.4	0.3321	7.4	6.6795	9.5	0.0008		6.15	1.3188	13.867	7.0433	15.533	0.5196
		7.383	4.4766	9.734	10.3187	10.75	7.6489		11.4	0.0207	8.033	0.277	10.784	7.0213		11.984	0.5896	8.733	0.0001	9.65	0.0005		7.167	0.5812	14.4	0.3953	16	2.2423
		9.1	3.7961	10.034	0.1371	11.534	3.5428		11.884	0.4797	9.133	0.9106	11.9	0.3559		12.55	0.5248	8.833	0.8603	10.817	3.5485		8.1	15.7171	15.134	11.7368	16.617	1.3859
		10.9	8.3747	10.967	4.4224	12.417	0		12.984	1.1876	10.983	4.059	12.967	2.1941		13.05	0.9034	9.617	0.0002	12.133	0.2706		10.3	17.2044	15.6	0.2974	17.083	0.6883
		11.617	3.477	12	0.6076	13	1.028		13.867	2.2159	12	0.3195	13.867	2.9945		14	0.0785	9.75	0.5176	12.983	1.5554		11.534	0.1832	16.067	1.7236	17.367	16.2159
		12.983	1.0234	12.567	0.3581	13.767	1.4494		14.384	1.0968	13	1.1285	14.367	1.9179		14.2	0.0294	11.017	3.8041	13.383	0.067		11.9	0.5334	16.684	0.9611	17.8	0.643
		13.8	0.9783	13.05	0.9684	14.384	0.5706		15.3	0.8284	13.867	2.8157	15.284	2.0299		14.8	1.7288	11.617	0.0004	13.867	0.864		12.95	1.2936	17.15	0.4493	18.167	0.1294
		14.3	0.5125	13.534	0.0279	15.134	1.6434		15.467	0.0471	14.3	0.2361	15.45	0.0353		15.467	0.8249	12.167	0.6554	14.3	0.7097		13.867	7.6068	17.417	11.592	18.367	3.5842
		15.083	1.8264	13.917	2.2816	16.05	1.4853		16.084	2.1976	15.217	0.58	16.067	2.7752		16.067	0.3491	13.017	1.5454	15.233	0.465		14.384	0.3863	17.65	0.1126	18.867	0.4739
		16.017	1.3504	14.8	2.1007	16.65	0.9465		16.684	1.0964	15.4	0.0393	16.65	1.878		16.65	0.2706	13.4	0.0559	15.417	0.1767		15.134	12.8263	17.85	0.591	19.717	44.1938
		16.617	0.8353	15.5	1.368	17.117	0.3096		17.134	0.4744	16.017	2.1041	17.117	1.0013		17.334	0.2125	13.883	0.8402	16.017	2.1575		15.584	0.2944	18.217	0.1231	20.333	1.3364
		17.083	0.2409	16.034	0.5896	17.584	0.4256		17.534	0.2759	16.617	0.9407	17.5	0.9326		17.6	0.0006	14.317	0.8071	16.617	1.0263		16.05	1.9788	18.434	2.1086	20.85	1.1306
		17.5	0.7194	16.617	0.7808	17.934	0.039		17.95	0.0142	17.083	0.3797	17.934	0.0104		17.85	0.1399	15.233	0.9087	17.083	0.4379		16.667	1.2037	18.95	0.225	21.317	0.1101
		17.883	0.1375	17.3	0.4025	18.084	0.027		18.2	0.7254	17.483	0.1456	18.167	2.7086		18.217	0.0077	15.417	0.0314	17.533	0.3207		17.134	0.6106	19.434	0.1139	21.717	15.9945
		18.05	0.0073	17.567	0.4421	18.417	0.0985		18.884	0.0393	17.917	0.0152	18.85	0.0277		19.117	2.356	16.017	1.9291	17.933	0.0124		17.4	12.5684	19.784	26.5172	22.117	0.7586
		18.383	0.2262	17.8	0.0069	18.934	0.1441		19.734	166.522	18.133	0.1845	19.734	157.335		19.617	0.1411	16.617	0.9766	18.1	0.2678		17.65	0.1148	20.367	0.6001	22.55	0.733
		18.9	0.2048	18.15	0.5894	19.767	0.5308		21.367	0.766	18.817	0.0309	21.334	0.2106		20.317	0.1163	17.1	0.4184	18.533	0.1559		17.85	0.5892	20.9	0.6642	23.2	170.024
		19.317	0.0181	19.05	1.9556	20.25	0.0493		21.767	10.0297	19.033	0.0002	21.734	10.5572		20.867	0.0837	17.55	0.7471	18.933	0.0128		18.217	0.1246	21.367	0.0151	25	2.0542
		19.75	1.125	19.634	0.1225	20.467	0.0006		22.184	0.4629	19.7	169.855	22.184	1.4836		21.317	4.5874	17.9	0.0019	19.3	0.12		18.434	2.9614	21.767	10.0355	25.683	0.0902
		20.217	0.0859	20.334	0.868	20.85	0.0312		22.917	0.183	21.333	0.6227	22.884	0.0465		22.15	0.0014	18.1	0.0139	19.733	3.0049		18.934	0.2393	22.184	0.57	26.033	0.0227
		20.817	0.2162	20.734	0.031	21.167	0.0639		23.284	6.5768	21.733	9.9451	23.267	7.9454		23.05	6.0743	18.517	0.2086	20.667	0.1217		19.784	28.8657	22.6	0.5959	26.383	0.7944
		21.133	0.2794	21.617	10.2234	21.734	0.3302		24.25	0.1663	22.167	0.2515	24.234	0.1447		23.734	0.0219	18.9	0.0094	21.167	0.0941		20.35	1.0468	23.267	134.979	27	0.0198
		21.683	0.2436	22.15	0.0671	22.184	4.8211		25.034	1.7395	22.433	0.0034	25.034	4.4183		24.417	0.0873	19.3	0.1715	21.733	5.8862		20.884	0.9391	25.034	1.9791	27.417	6.6781
		22.15	6.5832	23.034	0.6329	22.667	0.1635		25.684	0.4587	22.9	0.1476	25.684	1.2		24.884	2.0099	19.767	2.4919	22.65	0.0288		21.334	0.0137	25.7	0.0648	28.8	1.5964
		22.633	0.0327	23.75	0.0226	23.267	0.6568		26.05	0.3496	23.267	6.5952	26.05	0.0961		25.617	0.1763	20.633	0.1608	23.267	7.9141		21.75	11.2204	26.034	0.1385	29.217	1.678
		23.217	0.6758	25.034	0.3133	24.35	0.043		26.384	0.7206	24.233	0.1756	26.367	2.9316		26.267	0.5131	21.217	0.1148	23.817	0.0351		22.167	0.6233	26.417	0.8006	30.033	50.4436
		23.833	0.1974	25.6	4.9844	25.284	0.6642		26.717	0.0232	25.033	1.6515	26.717	0.0239		26.734	0.0798	21.733	4.7338	24.417	0.0594		22.584	0.6242	27	0.2598	30.35	2.5098
		24.383	0.0334	26.317	0.6607	25.767	0.7329		27.434	9.7128	25.683	0.3791	27.434	11.5886		26.884	0.0004	22.6	0.0256	24.517	0.039		23.25	140.477	27.45	6.5503	30.867	3.5884
		25.267	0.213	26.8	1.131	26.375	0.0188		28.434	0.1448	26.05	0.2657	28.434	0.1167		27.417	0.3442	23.267	6.3062	25.033	2.4664		25.034	1.5267	28.817	5.0742	31.6	0.15
		25.75	3.278	27.234	0.9282	27.017	0.4678		28.817	0.0739	26.383	0.4848	28.834	0.0624		28.434	0.0788	23.817	0.0227	25.717	0.1753		25.7	0.0669	29.25	0.252	32.067	5.1753
		26.383	0.0163	27.684	0.6502	27.434	0.0242		29.667	4.1139	26.717	0.0262	29.367	7.5126		29.267	2.0295	24.5	0.0796	26.067	0.0027		26.05	0.0221	30.05	40.8175	32.883	0.1969
		27.017	1.5845	28.434	1.8795	29.067	2.6508		30.084	1.6641	27.433	9.2175	29.667	0.0176		29.717	0.6115	24.617	0.0224	26.367	0.3945		26.4	0.4665	30.367	1.8983	33.5	0.934
		27.383	0.0311	29.384	93.2246	29.6	63.5249		30.85	2.4358	28.45	0.4535	30.084	2.6341		30.05	0.7174	25.033	2.0877	27	0.0235		27	0.0131	30.9	3.9021	34.417	0.7294
		29.067	4.6831	30.45	5.2987	30.834	4.377		31.25	0.0865	28.817	0.0707	30.85	7.9237		30.817	1.2227	25.7	0.0712	27.483	0.0749		27.434	5.2704	31.617	0.1021	34.95	0.7785
		29.583	62.9113	30.784	0.2357	31.25	0.0352		31.617	1.7963	29.383	2.8677	31.25	0.0714		31.217	0.0552	26.033	0.0029	27.917	0.0144		28.817	1.6361	32.084	8.8561	36.15	0.0361
		30.483	11.7149	31.234	0.0325	31.584	0.1753		32.584	0.09	29.683	0.0246	31.617	0.4611		31.55	1.8284	26.367	0.6559	28.467	0.0491		29.234	1.5293	33.517	0.4296	36.783	2.2132
		30.833	0.1404	31.517	8.5922	32.384	0.3048		33.534	0.631	30.083	1.2208	32.567	2.623		32.9	0.0265	26.783	0.0021	29.167	0.0589		30.05	40.5292	34.434	4.3025	37.617	3.0158
		31.233	0.0286	32.184	0.1683	33.517	0.8086		34.467	0.5034	30.483	0.0003	32.867	0.0012		33.467	0.7886	26.95	0.0032	29.383	1.6681		30.367	1.9552	34.984	0.1423	38.617	0.5807
		31.567	0.1688	32.95	0.0093	34.5	0.6992		34.617	0.0075	30.85	2.1685	33.534	2.8807		34.334	0.0865	27.483	0.3766	29.783	0.561		30.884	2.5014	36.15	0.0239	40.067	33.4498
		32.367	0.3052	33.467	2.5966	36.167	0.0052		35.084	0.5352	31.25	0.0845	34.484	6.5438		35.084	0.0298	27.917	0.0073	30.083	0.6608		31.617	0.1066	36.8	5.1146	40.617	0.7415
		33.517	0.4379	34.317	3.4644	36.75	0.0524		36.017	0.0002	31.617	1.1102	35.117	0.0329		35.25	0.0007	28.45	0.0619	30.85	1.0698		32.084	3.1574	37.634	8.1045	40.917	0.0059
		34.5	4.6237	35.05	0.0002	37.8	11.458		36.167	0.0059	32.65	0.0576	35.95	1.4343		35.967	0.1365	28.633	0.0004	31.267	0.4555		33.517	0.5042	38.617	0.3842	41.117	0.0559
		35.217	0.0141	35.117	2.2536	38.817	0.0001		36.817	0.7908	32.967	0.0006	36.117	0.0007		37.617	1.6101	29.4	2.035	31.617	1.1351		34.434	0.5621	40.084	29.1688	41.433	0.019
		35.833	0.0004	36.05	0.0712	39.034	0.0003		37.65	1.8858	33.533	0.4952	36.834	3.1231		39.484	0.0676	29.767	0.0549	32.417	0.0112		34.934	0.914	40.934	0.0037	41.95	4.3505
		36.15	0.0296	36.717	0.0861	40.167	2.7431		38.334	0.0005	34.517	0.4653	37.667	8.1439		39.967	10.0412	30.1	1.297	32.567	0.0013		34.984	0.0303	41.117	0.0404	42.35	0.3301
		36.75	0.0529	37.284	0.1053	40.884	1.7637		38.567	0.1869	35.133	0.3719	38.517	0.013		40.65	0.0779	30.85	1.1398	32.867	0.0263		35.55	0.0009	41.95	9.3803	42.45	3.1202
		37.383	0.0667	37.734	10.4826	41.2	1.4984		38.95	0.0006	35.917	0.0014	40.1	21.8651		41.1	0.0215	31.267	0.0756	33.517	0.5179		36.167	0.0162	42.434	4.9017	42.75	0.3137
		37.767	9.8757	38.834	0.6896	41.534	1.6117		40.1	17.6051	36.067	0.0009	40.65	0.1304		41.417	0.0322	31.617	1.7001	34.333	0.157		36.8	3.1337	42.85	6.1332	42.867	5.1143
		38.783	0.0001	38.917	0.0001	41.767	2.5184		40.65	1.0556	36.15	0.0001	40.917	0.0056		41.517	0.0002	32.433	0.0115	35.05	0.2779		37.634	5.9593	43.2	17.7075	43.2	15.6701
		40.167	6.7774	38.984	0.4281	41.95	0.0456		40.917	0.0056	36.367	0.0003	41.1	0.0265		41.884	0.006	32.867	0.4142	35.35	0.0005		38.65	0.3854	43.367	0.1111	43.367	0.1507
		40.883	0.2915	40.167	6.1449	42.184	0.0011		41.117	0.0305	36.833	0.8026	41.417	0.0499		42.05	0.0402	33.517	0.5521	36.117	0.4254		40.084	29.7003	43.567	0.141	43.567	0.1649
		41.183	0.2663	40.867	3.812	42.3	0.0138		41.434	0.0607	37.65	1.9286	41.734	0.0041		42.317	0.0902	34.367	0.0811	36.283	0.0007		40.917	0.0036	43.85	0.1366	43.85	0.0195
		41.517	0.1985	41.184	2.7267	42.717	0.0188		41.617	0.0066	38.433	0.0001	42.05	0.1114		42.45	0.0235	34.9	0.0006	36.833	0.0727		41.117	0.0362	44.417	0.1572	44.417	0.3879
		41.767	10.6959	41.517	0.2644	42.884	0.0364		41.75	0.0049	38.533	0.1858	42.3	11.7669		42.584	0.0448	35.133	0.0014	37.633	4.572		41.95	8.5908	47.2	0.001	49.583	0.0005
		41.95	0.043	41.767	7.1494	43.017	0.0021		42.05	0.1341	40.1	16.491	42.45	0.0074		42.734	0.0574	35.45	0.0007	38.45	0.0009		42.367	0.232	49.009	0.0011		1101.87
		42.183	0.0007	41.95	0.0624	43.2	15.9622		42.3	7.8063	40.65	0.2834	42.717	0.1408		42.85	10.9152	35.983	0.0002	39.45	0.1289		42.434	4.4745		947.243
		42.3	0.0132	42.184	0.0002	43.367	0.0383		42.717	0.1732	40.917	0.0128	42.85	6.2497		43.2	14.9475	36.067	0.0124	39.967	10.9131		42.85	6.3858
		42.55	0.0038	42.3	0.0198	48.634	0.0008		42.85	5.628	41.1	0.0372	43.2	17.9352		43.35	0.0504	36.367	0.0003	40.15	0.4191		43.184	17.1219
		42.717	0.0205	42.467	0.0116		717.742		43.2	13.4495	41.433	0.0681	43.567	0.0745		47.3	0.0005	36.85	0.0406	40.65	0.1096		43.35	0.1134
		42.883	0.0353	42.55	0.0035				43.567	0.1146	41.633	0.0055	47.4	0.0004			613.214	37.617	1.4085	40.917	0.0033		43.534	0.1246
		43.017	0.0022	42.684	0.0358				49.15	0.0006	42.05	7.4989	49.267	0.0009				38.233	0.0005	41.1	0.0297		44.317	0.3077
		43.2	22.8537	42.867	7.6998				49.467	0.0011	42.3	1.2588	49.884	0.0006				38.85	0.0137	41.417	0.0744		48.509	0.0006
		43.333	0.0394	43.017	0.0024				49.6	0.0002	42.717	0.1738		846.481				39.467	0.2161	41.75	0.0095			948.871
		43.55	0.0712	43.2	16.2965					781.56	42.85	8.6401						39.967	5.517	41.883	0.0064
		47.267	0.0005	43.35	0.0315						43.2	17.1175						40.15	0.3281	42.05	0.0551
		49.133	0.0007	43.534	0.0523						43.567	0.0877						40.65	0.1191	42.317	0.1129
			753.424	47.484	0.0006						49.367	0.0008						41.1	0.0274	42.45	0.0326
				49.35	0.0002							779.867						41.417	0.467	42.583	0.0666
				49.967	0.0004													41.517	0.0008	42.733	0.0748
					877.929													41.883	0.0056	42.85	4.4449
																		42.033	0.042	43.2	14.655
																		42.3	0.0935	43.367	0.0573
																		42.45	0.0254		684.569
																		42.583	0.0481
																		42.733	0.0606
	PaLPMO9H+Asc.		native	C1ox	C1-C4ox			PaLPMO9H+PaCDHB+DP2		native	C1ox	C1-C4ox			PaLPMO9H+FgCelDH7C		native	C1ox	C1-C4ox			PaLPMO9H+FgCelDH7C+DP4		native	C1ox	C1-C4ox
			3.6	10.72	13.91					4.87	29.43	18.8622					1.29	9.94	9.01					19.25	32.69	40.0762
			4.19	13.58	17.97					4.84	28.18	24.4607					4.02	9.75	8.24					16.81	32.88	40.8667
			4.19	12.25	10.31					9.5	40.7	30.9809					3.97	11.88	3.79					23.83	40.8	37.0747
		Average	3.99333	12.1833	14.0633				Average	6.40333	32.77	24.7679				Average	3.09333	10.5233	7.01333				Average	19.9633	35.4567	39.3392
		SD	0.340637	1.43117	3.8323				SD	2.68183	6.89596	6.06519				SD	1.56193	1.17874	2.81791				SD	3.56395	4.62844	2.00055

## Sheet: Fig. 5
Panel 5a_HRP																																														Panel 5b_SOD
	K3		PaLPMO9H+FgCelDH7C+DP3							PaLPMO9H+FgCelDH7C+DP3+HRP (38nM)							PaLPMO9H+FgCelDH7C+DP3+HRP (30nM)							PaLPMO9H+FgCelDH7C+DP3+HRP (20nM)							PaLPMO9H+FgCelDH7C+DP3+HRP (10nM)							PaLPMO9H+FgCelDH7C+DP3+HRP (5nM)									PaLPMO9H		M1
	Area			Ret.Time	Area	Ret.Time	Area	Ret.Time	Area		Ret.Time	Area	Ret.Time	Area	Ret.Time	Area		Ret.Time	Area	Ret.Time	Area	Ret.Time	Area		Ret.Time	Area	Ret.Time	Area	Ret.Time	Area		Ret.Time	Area	Ret.Time	Area	Ret.Time	Area		Ret.Time	Area	Ret.Time	Area	Ret.Time	Area				Ret.Time	Area
	nC*min			min	nC*min	min	nC*min	min	nC*min		min	nC*min	min	nC*min	min	nC*min		min	nC*min	min	nC*min	min	nC*min		min	nC*min	min	nC*min	min	nC*min		min	nC*min	min	nC*min	min	nC*min		min	nC*min	min	nC*min	min	nC*min				min	nC*min
	0.0006			0.15	0.0005	0.067	0.0008	0.1	0		0.034	0.0002	0.084	0.0012	0.117	0.001		0.142	0.0003	0.1	0.0002	0.184	0.0006		0.084	0.0017	0.134	0.0005	0.05	0.0003		0.117	0.0009	0.35	0.0004	0.117	0.0012		0.067	0.0004	0.1	0.0005	0.634	0.0005				0.134	0.0005
	0.0004			0.217	0.0001	0.134	0.0001	0.134	0.0001		0.117	0.0006	0.2	0.0006	0.417	0.0007		0.35	0.0004	0.184	0.0002	0.5	0.0006		0.217	0	0.3	0.0004	0.134	0.0001		0.284	0.0002	0.65	0.0007	0.267	0.0006		0.167	0.0005	0.167	0.0001	0.734	0				0.3	0.0004
	0			0.283	0.0003	0.184	0.0002	0.767	0.0001		0.284	0.0005	0.284	0.0001	0.55	0		0.434	0.0001	0.267	0.0005	0.584	0		0.4	0.0006	0.4	0.0001	0.367	0.0006		0.334	0.0001	0.734	0.0001	0.567	0.0004		0.25	0	0.225	0	0.767	0.0001				0.384	0
	0.0003			0.45	0.0006	1	0.0003	0.8	0.0001		0.45	0.0005	0.334	0	0.584	0.0001		0.5	0.0002	0.884	0.0007	1.117	0.0008		0.484	0.0001	0.467	0.0001	0.517	0.0004		0.75	0.0007	0.8	0.0001	0.75	0.0002		0.275	0	0.4	0.0007	1.034	0.0002				0.434	0.0002
	0.0004			0.767	0.0005	1.3	0.0003	0.917	0.0004		0.6	0.0007	0.367	0.0001	1.05	0.0007		0.534	0	1.5	0.0004	1.2	0		0.7	0.0008	0.492	0	0.984	0.0004		0.867	0	0.967	0.0004	0.784	0.0002		0.317	0.0004	0.517	0	1.084	0				0.6	0.0003
	0.0001			1.067	0.0008	1.384	0	0.984	0		0.684	0.0001	0.417	0.0001	1.35	0.0004		0.65	0.0005	1.95	245.897	1.234	0		0.834	0.0005	0.617	0.0005	1.15	0.0005		0.9	0.0001	1.267	0.0007	0.867	0.0009		0.484	0.0002	0.55	0.0001	1.25	0.0005				0.684	0
	0.0001			1.167	0	1.617	0.0003	1.017	0.0001		0.734	0.0002	0.517	0.0005	1.95	244.43		0.734	0.0001	2.25	294.107	1.284	0.0001		1.017	0.0008	0.917	0.0005	1.225	0		0.967	0.0001	1.417	0.0001	1	0		0.8	0.0004	0.6	0.0001	1.334	0				0.75	0.0003
	0.0001			1.233	0.0002	1.95	246.856	1.067	0.0001		0.8	0	0.584	0.0001	2.017	0.6298		0.967	0.0002	2.634	49.8576	1.417	0.0006		1.15	0.0002	1.084	0.0002	1.934	252.596		1.05	0.0002	1.584	0.0006	1.05	0.0001		0.875	0	0.667	0	1.417	0.0001				0.917	0.0004
	135.873			1.3	0.0001	2.25	274.666	1.234	0.0008		0.9	0.0005	1.134	0.0006	2.25	307.42		1.117	0.0005	3.534	7.8444	1.95	259.623		1.217	0	1.15	0.0001	2.267	225.877		1.1	0	1.934	251	1.5	0.0005		1.1	0.0004	0.85	0.0002	1.95	241.274				1.017	0.0001
	125.085			1.383	0.0005	3.567	7.5402	1.367	0.0001		0.984	0.0001	1.267	0.0001	2.634	48.4959		1.284	0.0006	3.867	17.3633	2.017	0.7184		1.25	0	1.234	0.0001	2.634	151.033		1.134	0	2.017	0.5415	1.95	252.987		1.184	0.0001	1.034	0.0004	2.267	224.159				1.1	0.0006
	12.9902			1.483	0	3.9	14.2082	1.4	0.0003		1.067	0.0002	1.584	0.0001	3.534	8.4365		1.35	0.0001	4.584	25.2765	2.267	309.532		1.334	0.0004	1.267	0.0001	3.517	8.0201		1.367	0.0005	2.25	221.038	2.034	0.4316		1.417	0.0004	1.184	0.0004	2.65	145.686				1.234	0.0013
	13.9774			1.533	0.0002	4.617	86.7685	1.534	0.0005		1.134	0.0001	1.934	263.269	3.884	17.5095		1.417	0.0001	5.034	0.7194	2.634	53.698		1.45	0	1.317	0	3.867	17.733		1.434	0.0001	2.634	152.127	2.25	292.405		1.95	241.218	1.334	0.0003	3.534	8.0127				1.434	0.0002
	0.2063			1.95	259.519	5.567	1.8024	1.6	0.0001		1.217	0.0007	2.017	0.6552	4.584	25.0766		1.584	0.0004	5.534	0.3122	3.534	8.1649		1.5	0.0001	1.4	0.0002	4.567	33.5548		1.534	0.0001	3.517	8.1794	2.65	52.5715		2.25	222.577	1.4	0.0001	3.867	17.3667				1.534	0.0004
	1.0556			2.033	0.7513	5.95	0.0057	1.95	240.035		1.35	0.0003	2.267	211.829	5.034	0.8848		1.95	243.536	6.217	0.6485	3.884	17.9364		1.934	247.337	1.45	0.0001	5.017	1.2361		1.6	0.0002	3.867	18.0161	3.534	8.0963		2.65	148.951	1.45	0.0001	4.584	39.1944				1.967	250.368
	0.0046			2.267	276.927	6.267	0.7009	2.267	280.087		1.517	0.0003	2.634	154.307	5.534	0.3434		2.25	307.522	7.934	15.7057	4.567	29.8333		2.017	0.6129	1.934	247.295	5.5	0.4985		1.934	249.716	4.567	37.0676	3.867	17.5256		3.534	8.1966	1.95	241.429	5.017	1.3345				2.267	258.766
	0.5544			3.567	7.0749	6.884	0.3115	3.567	7.5209		1.95	245.844	3.534	8.6586	6.184	0.6965		2.634	49.6438	9.25	1.4083	5.034	1.072		2.25	224.367	2.017	0.6019	6.117	0.9383		2.017	0.519	5.017	1.3138	4.584	33.7316		3.867	17.6054	2.25	298.667	5.517	0.477				3.634	6.8001
	0.0353			3.917	14.0951	7.884	15.0061	3.9	13.3845		2.25	310.611	3.884	17.9815	7.55	17.781		3.55	8.3864	10.484	10.5683	5.517	0.4051		2.634	145.259	2.25	220.81	7.034	20.6376		2.25	212.314	5.5	0.4661	5.034	1.131		4.567	36.6197	2.65	51.1798	6.167	0.7563				3.934	12.653
	0.0004			4.65	95.9357	9.4	1.4922	4.617	81.1287		2.634	49.8153	4.584	27.2463	9.2	1.7964		3.884	17.2903	11.95	0.0051	6.15	0.892		3.534	8.174	2.634	166.495	9.2	1.8721		2.634	147.093	6.134	0.8735	5.517	0.4656		5.017	1.1985	3.534	8.2037	7.667	16.8099				4.65	7.2146
	22.8566			5.6	1.019	10.6	12.7492	5.05	5.8194		3.55	8.0617	5.034	0.8329	10.45	11.1874		4.584	27.5005	12.017	0.0005	7.184	20.4667		3.867	17.6744	3.534	8.4652	10.434	12.5453		3.517	8.1693	7.334	19.8775	6.184	0.7111		5.517	0.4456	3.85	16.9966	9.1	1.654				5.6	0.4441
	8.882			6.033	0.0708	12.034	0.004	5.567	0.2408		3.884	17.4682	5.534	0.3619	11.934	0.0142		5.034	0.7942	12.467	0.2245	9.2	1.9507		4.584	31.9349	3.867	18.1293	11.884	0.0058		3.85	17.7665	9.117	1.9302	7.9	15.5612		6.184	0.7221	4.584	37.3708	10.1	11.4287				5.934	0.0469
	0.0004			6.25	0.646	12.134	0.0003	5.95	0.0362		4.584	25.4575	6.167	0.7636	12.5	0.2029		5.534	0.3321	13.117	0.9995	10.4	12.4729		5.017	1.0518	4.567	30.856	12.417	0.2522		4.55	32.0395	10.1	12.5806	9.084	1.4577		7.767	16.4972	5.017	1.1498	11.617	0.5956				6.3	0.1209
	0.0338			7.267	18.9846	12.6	0.5041	6.234	0.6039		5.05	0.8056	7.35	19.2801	13.117	1.0915		6.217	0.679	14.1	6.5926	11.95	0.0105		5.517	0.3724	5.017	1.065	13.067	1.0811		5	1.1733	11.65	0.524	10.1	11.1372		9.15	1.5795	5.517	0.5357	11.85	0.7395				6.6	0.0292
	0.8773			9.917	1.235	13.217	0.9689	6.8	0.3109		5.55	0.4782	9.25	1.8619	14.117	6.4025		7.75	16.8789	14.75	0.0523	12.45	0.2249		6.15	0.7622	5.517	0.4534	14.05	8.6447		5.484	0.44	11.85	0.8737	11.634	0.4783		10.4	11.062	6.184	0.7371	12.6	0.4776				7.417	3.08
	0.972			10.9	16.6558	14.167	13.9848	7.7	15.6259		6.2	0.6907	10.467	11.5938	14.75	0.0206		8.7	0.0001	15.167	11.1316	13.084	1.1145		7.517	18.6171	6.15	0.7723	15.134	10.8052		6.117	0.7195	12.6	0.5221	11.884	0.7179		11.85	0.0023	7.8	15.9926	13	12.6756				8.967	0.0716
	3.4759			11.917	0.0001	14.834	0.2651	9.234	1.7071		7.567	17.7733	11.65	0.0001	15.167	12.3563		9.3	1.6472	15.7	0.229	14.084	7.3252		9.15	1.8737	7.467	18.3191	15.667	0.1379		7.434	17.2204	13.017	10.6319	12.617	0.4584		11.95	0.0007	9.25	1.5064	13.9	8.4043				9.584	0.0028
	17.0571			12.083	0.0036	15.2	25.1474	10.217	13.775		9.3	1.8099	11.967	0.0146	15.684	0.3897		10.5	10.964	16.084	2.1504	14.734	0.0166		10.134	12.1843	9.117	1.826	16.05	2.6563		9	1.6668	13.917	10.1569	13.017	9.1037		12.384	0.3248	10.467	10.8443	14.417	0.0719				9.725	0.0003
	1.2205			12.217	0.0003	15.7	1.5992	11.784	0.7156		10.5	11.0411	12.484	0.1913	16.067	2.3227		11.967	0.0136	16.617	0.6809	15.15	12.3754		11.684	0.0702	10.117	11.901	16.584	0.9417		10.034	10.997	14.417	0.131	13.567	0.0007		13.034	0.8977	11.867	0.0097	14.767	2.0918				11.05	2.2205
	2.7841			12.65	0.5609	16.117	3.2371	12.1	0.8533		11.967	0.0082	13.117	1.1717	16.6	0.7304		12.5	0.2497	16.884	1.3997	15.684	0.363		11.9	1.2185	11.134	0.0003	16.85	1.6155		11.617	0.495	14.784	2.4014	13.917	8.7007		14.017	13.2329	12.4	0.3329	15.35	0.7457				12.184	0.3559
	2.0006			13.2	1.1441	16.634	0.1999	12.7	0.5031		12.05	0.0005	14.117	6.5697	16.867	1.5006		13.134	1.0511	17.184	2.3379	16.067	2.5504		12.617	0.4912	11.884	1.2452	17.15	2.5962		11.834	0.6679	15.384	0.7221	14.417	0.1151		15.117	8.6679	13.05	0.844	15.684	1.4272				13.134	0.8891
	2.9503			14.167	15.7108	16.9	2.7591	13.167	14.8519		12.517	0.1979	14.767	0.0173	17.15	2.4908		14.1	6.9016	17.567	5.0479	16.6	0.6789		13.05	7.6129	12.617	0.4934	17.55	5.1473		12.6	0.4387	15.717	1.3874	14.784	2.044		15.65	0.2036	14.017	13.3717	16.05	2.0597				13.7	1.034
	7.7136			14.8	0.0898	17.184	2.4594	14.017	26.6439		13.15	1.1279	15.167	13.5262	17.534	5.5732		14.75	0.0198	17.884	0.3359	16.867	1.212		13.934	11.0924	13.034	6.9513	17.85	0.4405		13	9.1287	16.067	1.9556	15.384	0.6203		16.034	2.1836	15.117	8.2113	16.584	3.2192				14.45	0.9089
	0.3124			15.167	28.4157	17.55	5.9724	14.484	1.7784		14.134	6.5412	15.7	0.4446	17.867	0.3582		15.167	12.0481	18.834	0.764	17.167	1.8173		14.434	0.1161	13.934	10.5568	18.717	0.8472		13.55	0.0012	16.6	2.2863	15.717	1.1816		16.567	0.6757	15.617	0.0787	16.934	1.1545				14.734	0.0181
	0.0321			15.667	1.5288	17.8	7.5588	14.884	3.3692		14.8	0.0177	16.084	2.4963	18.784	0.8432		15.7	0.3735	19.25	0.0577	17.55	4.3406		14.8	2.3705	14.434	0.1008	19.234	0.0939		13.9	9.2923	16.95	0.4548	16.067	1.7414		16.834	1.1302	16.034	2.0946	17.5	0.2073				15.35	0.8289
	1.7532			16.083	2.7542	18.5	0.0738	15.467	0.3012		15.184	13.4651	16.617	0.5797	19.25	0.0677		16.084	2.2811	19.817	18.4694	17.867	0.4081		15.4	0.6124	14.8	2.215	19.767	26.8794		14.417	0.0982	17.534	0.1027	16.6	1.9947		17.134	1.5399	16.567	0.6564	17.867	1.0561				15.55	0.0357
	0.0452			16.6	0.2592	18.867	1.2365	15.8	2.8514		15.7	0.3248	16.884	1.0964	19.8	16.1332		16.6	0.7036	20.284	0.7566	18.8	1.6576		15.734	1.2823	15.4	0.6207	20.25	0.1025		14.784	2.0017	17.9	1.0033	16.95	0.3772		17.55	2.5474	16.834	1.1487	19.067	55.6437				16.117	1.6687
	0.0158			16.883	1.4013	19.267	0.0449	16.167	2.4652		16.084	2.3715	17.167	1.7789	20.284	0.107		16.867	1.4558	20.55	0.9212	19.25	0.0765		16.084	1.9588	15.734	1.2239	20.5	1.879		15.35	0.4258	19.1	44.2677	17.534	0.1256		17.834	1.0196	17.134	1.5002	19.7	1.091				16.434	0.0732
	1.0389			17.167	2.2065	19.85	71.778	16.617	5.9643		16.617	0.6848	17.55	4.7968	20.534	1.8059		17.167	2.4539	21.1	2.7099	19.784	20.9396		16.584	3.5964	16.1	1.909	21.05	3.0578		15.7	0.6589	19.717	1.1043	17.9	0.9333		18.367	0.0251	17.567	2.5476	20.267	0.0064				16.7	0.8145
	1.5118			17.533	7.3609	20.3	1.9087	16.934	7.7978		16.884	1.4862	17.867	0.3848	21.084	2.9433		17.55	5.3599	21.767	26.8538	20.284	0.8913		16.967	1.0804	16.6	3.4509	21.717	33.8146		16.05	1.2361	20.25	0.002	19.117	38.5859		18.7	0.7632	17.834	1.0322	20.6	2.5947				17.167	0.4533
	0.0859			17.783	8.9841	20.55	0.1323	17.65	0.3709		17.167	2.6071	18.8	1.7524	21.767	28.1981		17.867	0.3631	22.717	5.1039	20.517	1.0599		17.55	0.1245	16.967	1.0265	22.667	5.67		16.534	2.8963	20.617	2.861	19.717	0.9208		19.234	0.0556	18.367	0.0314	21.284	32.9748				17.584	0.2792
	3.9785			18.867	2.5883	21.117	2.5614	18.2	1.9098		17.534	6.5562	19.25	0.0589	22.7	5.6347		18.784	0.7632	23.2	229.172	21.067	3.1261		17.934	1.041	17.567	0.1082	23.15	242.167		16.884	1.0748	21.3	33.7967	20.234	0.0033		19.75	54.0148	18.684	0.7605	22.334	5.03				17.984	0.2077
	15.097			19.833	83.7353	21.8	34.3814	19.217	75.4554		17.867	0.3157	19.8	16.0761	23.184	235.23		19.25	0.0892	24.984	6.2628	21.75	31.4992		18.05	0.0301	17.95	1.0112	24.934	9.7843		17.467	0.1577	22.334	5.465	20.617	2.5182		20.234	0.8379	19.234	0.0557	22.85	239.437				18.467	0.3442
	5.8792			20.317	1.6437	22.734	5.7653	19.834	1.8919		18.8	1.7465	20.284	0.7166	24.95	7.6951		19.8	19.9387	25.667	1.2745	22.684	6.0366		19.117	28.0363	19.134	25.2686	25.634	0.4943		17.834	1.1474	22.85	253.306	21.317	30.4059		20.484	0.77	19.75	55.1038	24.767	3.3911				19.067	0.0127
	257.156			20.583	0.1575	23.234	208.574	20.367	0.3632		19.25	0.076	20.534	0.8695	25.65	1.7999		20.284	0.1007	26.317	1.523	23.167	244.062		19.734	0.9139	19.75	1.021	26.3	1.099		18	0.0723	24.784	5.914	22.35	4.9083		21.05	2.699	20.234	0.788	25.45	0.5684				19.4	0.0283
	7.3549			21.133	3.0193	25	4.1921	20.717	2.4116		19.817	15.6368	21.084	3.0573	26.317	2.3928		20.534	1.7715	26.934	0.0612	24.95	7.8192		19.967	0.0384	19.984	0.0467	26.9	0.2377		18.567	0.013	25.45	0.6098	22.85	241.083		21.717	32.1021	20.484	0.64	26.134	0.8523				19.967	0.4817
	0.5293			21.817	35.1514	25.7	1.8995	21.417	34.8555		20.284	0.636	21.767	26.002	26.95	0.0105		21.084	2.844	27.667	2.1187	25.65	1.8591		20.217	0.0051	20.65	2.7077	27.634	2.9203		19.034	38.1704	26.15	1.3582	24.8	5.2626		22.667	4.7934	21.05	2.6956	26.717	0.0127				20.417	0.0206
	2.1111			22.317	0.0036	26.384	1.8793	21.9	0.4678		20.534	0.9102	22.7	5.3756	27.667	3.2983		21.767	29.9094	27.95	2.6552	26.317	2.2167		20.634	2.7882	21.334	28.0773	27.917	3.659		19.55	1.6788	26.684	0.0138	25.484	0.5362		23.15	225.197	21.717	32.6246	27.45	1.942				20.884	0.0141
	0.0101			22.75	5.2942	26.917	0.0733	22.45	5.3504		21.084	2.9445	23.184	236.843	27.95	3.6034		22.7	5.4867	29.517	1.5154	26.934	0.0123		21.334	31.0084	22.367	5.2829	29.45	0.485		20.35	2.1508	27.484	2.297	26.15	1.1922		24.934	4.6977	22.667	4.7929	27.75	2.4375				21.034	0.0002
	2.978			23.25	217.041	27.7	4.2905	22.984	216.941		21.767	27.0558	24.984	7.1806	29.534	0.4653		23.184	233.696	30.067	1.4596	27.65	3.3458		22.367	5.3481	22.884	246.248	30.034	5.2471		21	32.252	27.767	2.4991	26.734	0.0096		25.617	0.4755	23.15	225.404	29.317	0.1331				21.35	0.2464
	3.4279			25.017	2.831	28	3.4775	24.417	0.4816		22.717	4.9397	25.684	1.2604	30.067	4.7653		24.967	7.2644	30.817	0.9674	27.934	3.6623		22.884	253.104	24.817	4.978	30.8	1.7003		22.717	341.989	28.3	0.0073	27.5	2.0854		26.284	1.0829	24.934	4.715	29.95	2.5424				21.884	0.253
	0.081			25.717	0.7041	29.267	0.1636	24.884	4.4938		23.2	232.524	26.334	1.6748	30.817	1.898		25.65	1.7501	31.25	0.7729	29.484	0.4762		24.817	6.67	25.517	0.5574	31.217	1.4107		24.75	6.7222	29.35	0.1514	27.784	2.5351		26.9	0.0077	25.617	0.4745	30.75	0.8453				22.434	0.0313
	0.0177			26.383	1.0274	29.584	4.7916	25.567	0.4654		24.984	6.0765	26.967	0.011	31.25	1.4896		26.317	2.2605	31.934	0.9982	30.067	4.9758		25.5	0.5779	26.184	1.1383	31.9	2.2765		25.484	0.4687	29.967	2.3688	28.3	0.1858		27.617	1.8787	26.284	1.0527	31.15	0.5123				22.7	0.0333
	1.0556			26.95	0.1228	30.1	3.002	26.25	1.4373		25.684	0.6374	27.684	2.362	31.95	2.2319		26.984	0.0117	32.667	0.6673	30.534	0.0001		26.184	1.4114	26.734	0.0116	32.584	2.2779		26.134	1.9057	30.767	0.7777	29.367	0.1298		27.9	2.4993	26.9	0.0058	31.817	0.8223				23.384	0.6197
	0.4701			27.717	2.8306	30.834	2.8776	26.8	0.0607		26.334	1.4562	27.967	2.6777	32.667	2.303		27.667	3.1749	33.667	0.6504	30.834	1.7131		26.734	0.011	26.934	0.0002	33.617	5.1929		26.667	0.0021	31.167	0.4995	29.984	3.7543		29.45	0.832	27.617	1.8855	32.317	0.4978				23.867	0.0329
	0.5455			28.017	2.417	31.317	2.2554	27.584	3.3167		26.967	0.0124	29.534	1.3793	33.667	5.5771		27.95	3.5593	34.334	0.0892	31.25	1.4113		27.517	2.1382	27.517	2.1178	34.3	0.1416		26.767	0.3372	31.834	0.635	30.784	1.2524		30.034	0.7581	27.884	2.4581	33.517	0.3865				24.45	0.0947
	0.6311			29.6	1.2501	32	1.9311	27.9	2.7364		27.684	2.2056	30.084	1.4289	34.367	0.0741		29.5	0.4472	35.267	0.0105	31.934	2.175		27.8	2.4948	27.817	2.3454	35.217	0.2116		27.467	2.8714	32.367	0.1342	31.184	0.8538		30.8	0.2468	29.434	0.8124	34.267	0.2367				25.3	0.5613
	0.0092			30.117	0.6282	32.7	3.3403	28.334	0.0054		27.984	2.4427	30.85	1.0245	35.584	0.1758		30.067	4.9673	35.567	0.2159	32.65	2.1777		28.267	0.0094	28.317	0.009	36.3	0.0016		27.75	3.6134	32.717	0.0202	31.85	1.4746		31.217	0.1743	30.017	0.777	34.684	0.0001				25.784	0.2328
	0.022			30.85	0.6408	33.2	0.0098	29.1	0.1034		29.55	0.6955	31.267	0.8046	36.034	0.0004		30.834	1.8114	36.184	0.0005	33.65	3.096		29.367	0.7084	28.484	0.0001	36.934	4.0457		28.3	0.0039	33.55	0.4156	32.367	1.6236		31.65	0.0183	30.767	0.2312	35.134	0.4148				26.117	0.1717
	0.0003			31.333	0.428	33.784	2.5403	29.5	3.5697		30.084	0.622	31.967	0.9927	36.35	0.0007		31.25	1.4696	37	1.0875	34.334	0.1101		29.984	0.8384	29.384	0.6592	37.734	6.5255		29.334	0.1321	34.275	0.2031	32.767	0.0122		31.9	0.4215	31.2	0.164	36.1	0.0093				26.5	0.2693
	0.0946			32.033	0.4409	34.617	0.1289	30.067	1.9617		30.85	0.3367	32.717	0.5026	36.417	0.0001		31.95	2.2144	37.784	3.2251	35.184	2.1708		30.784	0.2912	30	0.8287	38.834	1.2685		29.967	6.103	34.717	0.0002	33.55	1.2831		32.534	0.4353	31.867	0.405	36.234	0.0005				27.084	0.0067
	0.0002			32.717	0.8167	35.284	5.6692	30.8	2.0079		31.284	0.291	33.684	0.4295	37.017	3.4819		32.684	2.3106	38.884	0.0023	35.484	0.0159		31.184	0.1844	30.784	0.3004	39.45	2.5714		30.784	2.9121	35.15	0.2949	34.317	1.1254		33.617	0.3812	32.517	0.4561	36.8	2.8804				27.65	0.0188
	0.3202			33.2	0.0143	37.134	7.1814	31.267	1.2521		31.967	0.5398	34.35	0.121	37.817	5.4098		33.667	5.7717	38.967	0.507	36.317	0.0015		31.85	0.445	31.184	0.1732	40.167	38.707		31.167	0.1363	36.134	0.0024	35.15	1.6287		34.334	0.2537	33.6	0.3312	37.617	9.1393				28	0.0377
	0.0008			33.8	0.6445	37.95	8.7009	31.967	0.943		32.734	0.4036	34.4	0.0011	38.984	1.3359		34.417	0.1007	39.484	1.5083	36.417	0.0005		32.417	0.2824	31.85	0.438	40.667	0.582		31.85	2.1271	36.267	0.0004	35.867	0.0004		35.2	0.3462	34.317	0.2286	38.617	0.155				28.584	0.0858
	0.0005			34.65	0.3047	38.984	3.3671	32.6	1.4444		33.7	0.4083	34.884	0.0002	39.5	2.4393		35.567	0.2144	40.2	25.9391	37	3.5588		33.584	0.3869	32.4	0.2526	41.05	0.8948		32.35	2.6475	36.85	2.3114	36.184	0.0102		36.234	0.0098	35.234	0.3135	40.117	46.3583				28.967	0.0048
	0.0237			35.3	1.3645	39.567	1.9135	33.117	0.007		34.35	0.0791	35.2	0.0233	39.984	1.1307		36.35	0.0001	40.684	0.3692	37.784	5.8816		34.317	0.1508	33.584	0.3836	41.367	0.0288		32.767	0.0082	37.667	4.3983	36.85	4.0538		36.917	2.6321	36.234	0.0488	40.634	3.7019				29.25	0.0311
	0.0009			37.167	8.5856	40.25	53.9556	33.734	0.9328		35.284	0.018	35.5	0.0005	40.217	24.9789		36.417	0.0002	41.05	0.0109	38.584	0.0005		34.767	0.0003	34.317	0.1455	41.817	0.1201		33.567	3.6666	38.434	0.0003	37.667	7.5673		37.717	4.3711	36.317	0.0114	41.067	0.0065				29.5	3.5301
	0.0007			37.983	6.1327	40.734	0.8807	34.667	0.142		35.584	0.0261	35.617	0.0055	40.7	0.3251		37.017	3.6453	41.367	0.0168	38.9	1.2037		35.167	0.2245	35.15	0.1809	42	0.1523		34.3	0.1812	38.734	0.1129	38.659	0.0424		38.784	0.0621	36.884	3.1261	41.167	0.003				29.867	0.0219
	0.0248			39.017	3.9976	41.284	0.0892	35.167	1.7158		35.9	0.0003	36.117	0.0029	41.05	0.0139		37.817	6.0928	41.817	0.0594	39.5	2.4468		36.167	0.0027	36.217	0.0079	42.267	8.3281		35.117	0.2835	39.434	0.8035	39.434	2.0612		39.434	0.779	37.7	6.7269	41.367	0.0366				30.184	1.3627
	0.0098			39.583	3.4014	41.567	0.0132	36.517	0.0003		37.067	0.7779	36.434	0.0376	41.384	0.0282		38.917	1.104	42.017	0.1038	40.2	31.9453		36.317	0.0003	36.884	1.3576	42.417	0.0425		36.184	0.0088	40.134	39.6798	40.15	42.6558		40.15	42.0942	38.8	0.0711	41.8	0.3576				30.634	0.0003
	0.0025			40.267	48.6716	41.734	5.9188	37.067	3.8787		37.85	2.9776	37.05	0.9791	41.834	0.066		39.05	0.195	42.284	0.3072	40.684	0.4454		36.9	1.4944	37.7	3.1669	42.55	0.0955		36.85	7.4685	40.65	1.3884	40.65	0.7207		40.65	2.2452	39.417	1.6446	42.017	0.1077				30.95	1.6286
	0.0044			40.75	3.1941	42.034	0.0531	37.9	5.5269		39	0.4791	37.834	3.0937	42.017	0.1148		39.5	2.5596	42.417	0.0419	41.067	0.8615		37.717	3.4311	38.7	0.0458	42.717	0.2623		37.667	8.8578	41.05	0.0116	41.067	0.0107		41.067	0.194	40.134	46.4366	42.267	11.578				31.367	0.0901
	0.004			41.3	0.088	42.3	5.5622	38.95	0.9077		39.517	1.5833	39.517	2.0534	42.284	0.3001		40.2	31.9145	42.55	0.0886	41.384	0.0268		38.8	0.0585	38.834	0.0011	42.817	10.1376		38.717	0.0428	41.367	0.0189	41.384	0.0135		41.184	0.1867	40.65	3.7277	42.434	0.0309				31.767	1.289
	0.0001			41.75	9.7632	42.717	5.3806	39.567	0.1184		40	1.6333	40	1.1897	42.434	0.0438		40.7	0.407	42.717	0.1985	41.834	0.0673		39.45	0.8422	39.45	0.8044	43.184	20.2064		39.45	2.4511	41.717	0.8023	41.817	0.1241		41.367	0.3372	41.067	0.9906	42.717	6.9582				33.034	0.686
	0.0006			42.05	0.0594	42.9	7.3294	40.25	44.0193		40.234	23.1011	40.217	22.1852	42.567	0.1087		41.067	0.9016	42.817	14.5593	42.017	0.1401		40.167	31.211	40.167	36.8272	43.334	0.166		40.134	42.7703	41.8	0.0082	42.017	0.1085		41.717	0.1566	41.167	0.0015	42.85	3.8804				33.7	0.6208
	1.2169			42.317	6.4133	43.217	21.25	40.734	2.3271		40.717	0.4076	40.717	0.3239	42.717	0.173		41.384	0.0307	43.184	15.5364	42.284	8.135		40.667	8.0486	40.65	0.974	43.584	0.1719		40.65	0.6937	42	0.1242	42.284	8.7562		42.017	0.0937	41.367	0.0141	43.184	17.4861				34.467	0.6598
	0.0005			42.717	3.0895	43.384	0.3244	41.284	0.095		41.067	0.7191	41.067	0.0183	42.834	12.2092		41.834	0.0678	43.334	0.1151	42.417	0.0502		41.067	0.027	41.05	0.0316		1206.83		41.05	0.0065	42.267	2.0872	42.434	0.0319		42.267	2.8619	41.717	0.1495	43.334	0.205				34.834	0.002
	0.0002			42.917	5.6125	43.65	0.1799	41.734	0.5104		41.384	0.027	41.384	0.0297	43.184	18.6036		42.017	0.131	43.6	0.3331	42.567	0.1027		41.367	0.1057	41.367	0.1033				41.167	0.0011	42.417	0.0296	42.55	0.0537		42.417	0.0224	42.017	0.0953	43.584	0.139				34.967	0.0007
	0.0004			43.217	3.427	43.95	0.1057	42.05	0.0492		41.834	0.0653	41.834	0.0654	43.35	0.101		42.284	8.3718	49.184	0.0002	42.717	0.227		41.817	0.1181	41.817	0.1227				41.367	0.0124	42.7	4.127	42.717	0.3891		42.717	3.9926	42.267	7.127	44.417	0.3103				35.117	0.0009
	0.058			43.4	7.3809	48.367	0.0002	42.317	1.11		42.017	0.1144	42.017	0.1123	43.6	0.0913		42.434	0.0498	49.8	0.0006	42.834	9.1635		42.017	0.1343	42	0.1251				41.784	0.1323	42.834	4.0355	42.834	9.9346		42.85	3.762	42.417	0.0171		1169.8				35.717	0.0135
	0.1224			43.667	0.2118		1217.95	42.717	2.4338		42.284	0.2864	42.284	0.275	48.1	0.0004		42.567	0.0901		1070.96	43.184	19.0918		42.267	2.4416	42.267	2.3655				42	0.1075	43.184	12.3501	43.184	19.9058		43.184	7.9625	42.7	5.7442						35.9	0.0133
	28.452			43.867	0.1643			42.9	4.1881		42.434	0.0472	42.434	0.0398		1122.84		42.717	0.2284			43.35	0.1218		42.417	0.0439	42.417	0.0369				42.267	9.5423	43.334	0.217	43.334	0.1843		43.334	0.1726	42.85	5.0073						36.067	0.0002
	0.0003			49.067	0.0008			43.217	2.5793		42.567	0.1017	42.567	0.0996				42.834	9.2387			43.6	0.2334		42.55	0.076	42.55	0.0838				42.417	0.0294	43.584	0.1368	43.567	0.1456		43.584	0.1754	43.184	20.0833						36.617	0.0446
	697.096				1207.63			43.384	0.302		42.734	0.1843	42.734	0.154				43.184	20.1027			47.55	0.0005		42.717	3.9294	42.717	0.226				42.7	5.7395		1189.82	47.317	0.0005		44.5	0.224	43.334	0.1873						36.817	0.0022
								43.65	0.2286		42.834	13.9459	42.834	14.3728				43.367	0.1481				1179.5		42.834	13.433	42.817	16.7754				42.834	4.8521			49.8	0.0006		49.667	0.0008	43.584	0.1388						37.034	0.0003
								43.934	0.153		43.2	15.4398	43.184	14.6471				43.634	0.2031						43.184	21.3962	43.184	11.3497				43.167	22.4505				1156.95			1147.2	44.45	0.2201						37.884	0.1168
									1163.89		43.35	0.1086	43.35	0.0968				48.017	0.0005						43.35	0.1589	43.334	0.159				43.334	0.1878								49.317	0.0006						38.3	0.0176
											43.617	0.0884	43.6	0.1155				49.267	0.0004						43.6	0.1802	43.584	0.1426				43.584	0.1518								49.4	0.0001						39.134	0.0716
											47.35	0.0003	46.95	0.0005					1135.86							1141.12		1137.78				48.734	0.0008									1155.22						39.3	0.0045
											49.834	0.0008		1124.24																			1285.51															39.45	0.0009
												1090.38																																				39.6	0.0005
																																																40.017	0.0559
																																																40.85	0.0069
																																																41.017	0.0029
																																																41.2	0.0129
																																																41.517	0.0293
																																																43.434	19.4833
										PaLPMO9H+FgCelDH7C+DP3+HRP (38nM)							PaLPMO9H+FgCelDH7C+DP3+HRP (30nM)							PaLPMO9H+FgCelDH7C+DP3+HRP (20nM)							PaLPMO9H+FgCelDH7C+DP3+HRP (10nM)							PaLPMO9H+FgCelDH7C+DP3+HRP (5nM)										49.5	0.0005
					native	C1ox	C1-C4ox					native	C1ox	C1-C4ox					native	C1ox	C1-C4ox					native	C1ox	C1-C4ox					native	C1ox	C1-C4ox					native	C1ox	C1-C4ox						49.817	0.001
					80.6854	138.456	83.9582					57.3618	56.7665	34.4886					52.4988	66.2746	58.0972					51.032	78.2185	59.7576					45.7177	88.3426	78.1905					45.0562	105.13	84.2834
					68.2413	126.216	100.275					58.0098	57.5032	32.2983					48.5075	59.7016	36.6366					50.3354	70.019	47.2874					54.2829	95.4935	45.3407					43.7772	106.868	81.1588
					72.8579	131.094						54.4859		43.5326					57.0508	69.7999	58.2924					56.4366	80.222	66.9196					44.3724	84.1473	70.7996					53.4643	101.266
	K3		PaLPMO9H+FgCelDH7C+DP3	Average	73.9282	131.922	92.1166				Average	56.6192	57.1349	36.7732				Average	52.6857	65.2587	51.0087				Average	52.6013	76.1532	57.9882				Average	48.1243	89.3278	64.7769				Average	47.4326	104.421	82.7211					PaLPMO9H
				SD	6.29071	6.162	11.5376				SD	1.87566	0.520926	5.9554				SD	4.27472	5.12523	12.447				SD	3.33965	5.40597	9.93498				SD	5.37572	5.7369	17.2332				SD	5.26263	2.8673	2.20943							native
																																																	5.213
																																																	4.7353
																																																Average	4.97415
																																																SD	0.337785
[truncated: 34 more columns]

## Sheet: SI Fig. 1
Panel S1a																																																Panel S1b
MoChi7A																																																MoChi7A
HRP	time	time		glucose				GalNAc				GlcNAc				cellobiose				Maltose				Lactose				sucrose				LNB				chitobiose				Maltotriose				Chitotriose				DCIP	time
	sec	min		(ABS)				(ABS)				(ABS)				(ABS)				(ABS)				(ABS)				(ABS)				(ABS)				(ABS)				(ABS)				(ABS)					sec
	0	0		0.042	0.041	0.041		0.103	0.12	0.11		0.083	0.088	0.09		0.046	0.04	0.042		0.04	0.041	0.043		0.041	0.04	0.041		0.041	0.04	0.042		0.079	0.083	0.08		0.094	0.09	0.086		0.042	0.044	0.045		0.087	0.087	0.085			0
	40	0.666667		0.043	0.041	0.041		0.14	0.155	0.148		0.106	0.111	0.114		0.047	0.041	0.042		0.041	0.041	0.044		0.041	0.04	0.042		0.041	0.04	0.042		0.1	0.105	0.101		0.12	0.117	0.112		0.044	0.045	0.046		0.111	0.111	0.111			45
	80	1.33333		0.043	0.041	0.041		0.174	0.189	0.184		0.124	0.138	0.138		0.047	0.041	0.043		0.041	0.042	0.044		0.042	0.04	0.043		0.041	0.04	0.042		0.12	0.126	0.121		0.146	0.143	0.138		0.045	0.047	0.047		0.134	0.134	0.134			90
	120	2		0.041	0.04	0.04		0.205	0.218	0.216		0.141	0.16	0.159		0.047	0.041	0.042		0.041	0.042	0.044		0.041	0.04	0.042		0.04	0.04	0.042		0.139	0.146	0.14		0.166	0.165	0.16		0.047	0.048	0.048		0.155	0.153	0.155			135
	160	2.66667		0.043	0.041	0.041		0.233	0.245	0.248		0.158	0.181	0.179		0.048	0.041	0.043		0.042	0.043	0.045		0.042	0.04	0.042		0.041	0.04	0.042		0.158	0.167	0.16		0.188	0.187	0.181		0.049	0.049	0.05		0.175	0.172	0.175			180
	200	3.33333		0.042	0.041	0.041		0.258	0.272	0.276		0.172	0.198	0.197		0.048	0.041	0.043		0.042	0.043	0.045		0.042	0.04	0.042		0.041	0.04	0.042		0.177	0.186	0.179		0.206	0.206	0.199		0.05	0.05	0.051		0.192	0.189	0.193			225
	240	4		0.043	0.041	0.041		0.28	0.296	0.302		0.186	0.219	0.214		0.049	0.042	0.043		0.043	0.043	0.046		0.042	0.041	0.043		0.041	0.041	0.043		0.197	0.205	0.198		0.224	0.224	0.217		0.052	0.052	0.053		0.208	0.205	0.21			270
	280	4.66667		0.043	0.041	0.041		0.299	0.317	0.325		0.198	0.232	0.229		0.049	0.042	0.043		0.044	0.044	0.046		0.042	0.041	0.043		0.041	0.041	0.043		0.216	0.223	0.215		0.238	0.24	0.232		0.054	0.053	0.054		0.223	0.219	0.225			315
	320	5.33333		0.042	0.041	0.041		0.316	0.337	0.346		0.21	0.246	0.243		0.049	0.042	0.043		0.044	0.044	0.046		0.042	0.041	0.043		0.041	0.041	0.042		0.234	0.241	0.233		0.252	0.254	0.247		0.055	0.054	0.055		0.237	0.232	0.239			360
	360	6		0.042	0.041	0.041		0.335	0.355	0.366		0.222	0.259	0.256		0.05	0.042	0.044		0.044	0.044	0.047		0.042	0.041	0.043		0.041	0.041	0.043		0.251	0.259	0.25		0.265	0.268	0.26		0.057	0.056	0.056		0.25	0.244	0.253			405
	400	6.66667		0.042	0.041	0.041		0.352	0.37	0.383		0.233	0.271	0.269		0.05	0.042	0.044		0.045	0.044	0.047		0.042	0.041	0.043		0.041	0.04	0.042		0.268	0.275	0.267		0.277	0.28	0.273		0.059	0.057	0.057		0.261	0.255	0.265			450
	440	7.33333		0.042	0.041	0.041		0.369	0.385	0.4		0.245	0.283	0.28		0.05	0.043	0.044		0.045	0.045	0.047		0.042	0.041	0.043		0.041	0.04	0.043		0.284	0.292	0.283		0.289	0.291	0.284		0.06	0.058	0.059		0.273	0.265	0.277			495
	480	8		0.042	0.04	0.041		0.386	0.398	0.416		0.255	0.293	0.29		0.05	0.043	0.044		0.046	0.046	0.048		0.042	0.041	0.043		0.041	0.041	0.042		0.3	0.309	0.3		0.3	0.302	0.295		0.062	0.06	0.06		0.283	0.275	0.287			540
	520	8.66667		0.042	0.04	0.041		0.4	0.412	0.43		0.264	0.303	0.3		0.05	0.043	0.044		0.046	0.046	0.048		0.042	0.041	0.043		0.041	0.04	0.043		0.316	0.325	0.316		0.31	0.312	0.306		0.064	0.061	0.061		0.293	0.284	0.298			585
	560	9.33333		0.042	0.04	0.041		0.413	0.424	0.443		0.273	0.312	0.309		0.051	0.043	0.044		0.046	0.046	0.048		0.042	0.041	0.043		0.041	0.041	0.042		0.331	0.341	0.332		0.32	0.322	0.316		0.065	0.062	0.062		0.303	0.292	0.307			630
	600	10		0.042	0.041	0.041		0.426	0.435	0.455		0.282	0.321	0.319		0.051	0.044	0.045		0.047	0.047	0.049		0.043	0.042	0.043		0.041	0.04	0.043		0.347	0.357	0.348		0.33	0.331	0.326		0.067	0.064	0.064		0.312	0.301	0.317			675
	640	10.6667		0.042	0.04	0.041		0.436	0.447	0.466		0.29	0.328	0.327		0.052	0.044	0.045		0.047	0.047	0.049		0.043	0.042	0.043		0.041	0.04	0.042		0.361	0.372	0.363		0.338	0.34	0.335		0.069	0.065	0.065		0.321	0.309	0.325			720
	680	11.3333		0.042	0.041	0.041		0.447	0.458	0.477		0.298	0.335	0.335		0.052	0.044	0.045		0.048	0.048	0.05		0.043	0.042	0.044		0.041	0.041	0.043		0.376	0.388	0.379		0.347	0.349	0.344		0.071	0.067	0.067		0.33	0.318	0.333			765
	720	12		0.042	0.041	0.041		0.455	0.467	0.486		0.306	0.341	0.343		0.052	0.044	0.045		0.049	0.048	0.05		0.043	0.042	0.044		0.041	0.041	0.043		0.39	0.403	0.394		0.355	0.356	0.352		0.072	0.068	0.069		0.338	0.327	0.341			810
	760	12.6667		0.042	0.041	0.042		0.464	0.476	0.496		0.313	0.348	0.35		0.053	0.045	0.046		0.049	0.048	0.051		0.043	0.042	0.044		0.041	0.041	0.043		0.404	0.418	0.409		0.363	0.364	0.36		0.074	0.07	0.07		0.346	0.335	0.348			855
	800	13.3333		0.043	0.041	0.042		0.472	0.484	0.505		0.321	0.355	0.357		0.053	0.045	0.046		0.05	0.049	0.051		0.044	0.042	0.044		0.041	0.041	0.043		0.418	0.433	0.424		0.371	0.372	0.367		0.076	0.072	0.072		0.353	0.344	0.355			900
	840	14		0.042	0.041	0.041		0.48	0.492	0.512		0.327	0.361	0.364		0.053	0.045	0.046		0.05	0.049	0.051		0.043	0.042	0.044		0.041	0.041	0.043		0.432	0.447	0.438		0.377	0.378	0.374		0.078	0.073	0.073		0.36	0.351	0.362			945
	880	14.6667		0.042	0.041	0.041		0.486	0.5	0.52		0.333	0.368	0.37		0.054	0.046	0.046		0.051	0.05	0.052		0.044	0.042	0.044		0.041	0.041	0.043		0.446	0.462	0.453		0.384	0.385	0.381		0.08	0.074	0.075		0.367	0.359	0.368			990
	920	15.3333		0.042	0.041	0.041		0.493	0.506	0.526		0.34	0.374	0.375		0.054	0.046	0.046		0.051	0.05	0.052		0.044	0.042	0.044		0.041	0.041	0.043		0.459	0.475	0.467		0.39	0.392	0.388		0.082	0.076	0.076		0.373	0.366	0.373			1035
	960	16		0.042	0.041	0.042		0.499	0.513	0.532		0.346	0.38	0.381		0.054	0.046	0.047		0.052	0.051	0.053		0.044	0.042	0.044		0.041	0.041	0.043		0.472	0.489	0.481		0.396	0.398	0.395		0.083	0.077	0.078		0.379	0.374	0.379			1080
	1000	16.6667		0.042	0.041	0.042		0.504	0.519	0.537		0.351	0.386	0.387		0.055	0.046	0.047		0.052	0.051	0.053		0.044	0.043	0.044		0.041	0.041	0.043		0.486	0.503	0.495		0.402	0.405	0.4		0.085	0.079	0.079		0.385	0.38	0.385			1125
	1040	17.3333		0.042	0.041	0.041		0.509	0.525	0.541		0.357	0.39	0.391		0.055	0.046	0.047		0.053	0.051	0.054		0.044	0.043	0.045		0.041	0.041	0.043		0.498	0.516	0.508		0.407	0.411	0.406		0.087	0.08	0.08		0.39	0.386	0.391			1170
	1080	18		0.042	0.041	0.042		0.514	0.532	0.545		0.362	0.396	0.394		0.055	0.047	0.047		0.053	0.052	0.054		0.044	0.043	0.045		0.041	0.041	0.043		0.511	0.529	0.521		0.413	0.417	0.412		0.089	0.081	0.082		0.396	0.392	0.397			1215
	1120	18.6667		0.042	0.041	0.042		0.519	0.537	0.549		0.367	0.401	0.397		0.055	0.047	0.047		0.054	0.052	0.054		0.044	0.043	0.045		0.041	0.041	0.043		0.524	0.541	0.534		0.418	0.423	0.417		0.091	0.083	0.084		0.401	0.397	0.403			1260
	1160	19.3333		0.042	0.041	0.042		0.523	0.543	0.554		0.372	0.406	0.401		0.056	0.047	0.048		0.054	0.053	0.055		0.045	0.043	0.045		0.041	0.041	0.043		0.536	0.553	0.547		0.423	0.428	0.423		0.093	0.084	0.086		0.406	0.402	0.409			1305
	1200	20		0.042	0.041	0.041		0.527	0.548	0.558		0.377	0.411	0.406		0.056	0.048	0.047		0.054	0.053	0.055		0.044	0.043	0.045		0.041	0.041	0.043		0.548	0.566	0.558		0.427	0.432	0.428		0.094	0.086	0.086		0.411	0.407	0.415			1350
	1240	20.6667		0.042	0.041	0.041		0.53	0.553	0.562		0.382	0.415	0.41		0.056	0.048	0.047		0.055	0.054	0.055		0.044	0.043	0.045		0.041	0.041	0.043		0.56	0.578	0.571		0.432	0.436	0.434		0.096	0.087	0.088		0.415	0.411	0.421			1395
	1280	21.3333		0.042	0.04	0.041		0.534	0.557	0.566		0.386	0.419	0.416		0.056	0.048	0.047		0.056	0.054	0.056		0.045	0.043	0.045		0.041	0.041	0.042		0.572	0.59	0.582		0.436	0.441	0.438		0.098	0.089	0.089		0.42	0.416	0.427			1440
	1320	22		0.042	0.041	0.041		0.537	0.562	0.57		0.39	0.423	0.421		0.057	0.048	0.048		0.056	0.054	0.056		0.045	0.043	0.045		0.041	0.041	0.042		0.584	0.601	0.594		0.44	0.446	0.444		0.1	0.09	0.091		0.424	0.421	0.432			1485
	1360	22.6667		0.041	0.041	0.041		0.54	0.566	0.574		0.394	0.427	0.426		0.057	0.049	0.048		0.056	0.055	0.057		0.045	0.044	0.045		0.041	0.041	0.043		0.596	0.612	0.605		0.444	0.451	0.448		0.101	0.091	0.092		0.429	0.425	0.437			1530
	1400	23.3333		0.041	0.04	0.04		0.542	0.569	0.578		0.397	0.431	0.432		0.057	0.049	0.048		0.056	0.055	0.057		0.044	0.043	0.045		0.04	0.04	0.042		0.607	0.623	0.617		0.448	0.455	0.452		0.103	0.093	0.093		0.433	0.429	0.443			1575
	1440	24		0.041	0.04	0.04		0.545	0.571	0.581		0.401	0.434	0.438		0.057	0.049	0.049		0.057	0.055	0.057		0.045	0.043	0.045		0.04	0.04	0.042		0.619	0.633	0.628		0.452	0.46	0.456		0.105	0.094	0.095		0.437	0.433	0.448			1620
	1480	24.6667		0.041	0.04	0.04		0.548	0.576	0.584		0.405	0.438	0.445		0.058	0.049	0.049		0.057	0.056	0.058		0.044	0.044	0.045		0.04	0.04	0.042		0.63	0.643	0.639		0.455	0.465	0.461		0.106	0.096	0.096		0.441	0.437	0.453			1665
	1520	25.3333		0.041	0.04	0.04		0.55	0.58	0.587		0.408	0.441	0.451		0.058	0.049	0.049		0.058	0.056	0.058		0.045	0.044	0.046		0.04	0.04	0.042		0.64	0.654	0.65		0.459	0.47	0.466		0.108	0.097	0.097		0.445	0.441	0.459			1710
	1560	26		0.041	0.04	0.04		0.553	0.583	0.59		0.412	0.444	0.456		0.058	0.05	0.049		0.058	0.057	0.059		0.045	0.044	0.045		0.041	0.041	0.042		0.651	0.665	0.66		0.463	0.473	0.47		0.11	0.099	0.099		0.45	0.444	0.464			1755
	1600	26.6667		0.041	0.04	0.04		0.555	0.586	0.592		0.415	0.447	0.459		0.058	0.05	0.049		0.059	0.057	0.059		0.045	0.044	0.045		0.04	0.04	0.042		0.66	0.676	0.671		0.466	0.478	0.474		0.112	0.1	0.1		0.454	0.448	0.469			1800
	1640	27.3333		0.041	0.04	0.04		0.557	0.59	0.595		0.418	0.451	0.461		0.059	0.05	0.049		0.06	0.057	0.059		0.045	0.044	0.046		0.041	0.04	0.042		0.669	0.686	0.681		0.47	0.483	0.479		0.114	0.102	0.102		0.459	0.452	0.474			1845
	1680	28		0.041	0.04	0.04		0.559	0.59	0.597		0.421	0.454	0.463		0.059	0.05	0.049		0.06	0.058	0.06		0.045	0.044	0.046		0.04	0.04	0.042		0.678	0.695	0.69		0.473	0.487	0.483		0.115	0.103	0.103		0.463	0.456	0.479			1890
	1720	28.6667		0.041	0.04	0.04		0.561	0.593	0.599		0.424	0.456	0.465		0.059	0.051	0.05		0.06	0.058	0.06		0.045	0.044	0.046		0.04	0.04	0.043		0.685	0.703	0.698		0.476	0.491	0.488		0.117	0.104	0.105		0.468	0.459	0.484			1935
	1760	29.3333		0.041	0.04	0.04		0.562	0.595	0.601		0.426	0.459	0.467		0.06	0.051	0.05		0.061	0.059	0.06		0.045	0.044	0.046		0.04	0.04	0.042		0.691	0.709	0.705		0.48	0.496	0.492		0.119	0.106	0.106		0.472	0.463	0.489			1980
	1800	30		0.041	0.04	0.04		0.564	0.597	0.602		0.429	0.462	0.469		0.06	0.051	0.05		0.061	0.059	0.061		0.045	0.044	0.046		0.04	0.04	0.042		0.697	0.715	0.712		0.483	0.5	0.497		0.121	0.108	0.108		0.477	0.466	0.495			2025
	1840	30.6667		0.041	0.04	0.039		0.565	0.596	0.604		0.431	0.464	0.47		0.059	0.051	0.05		0.061	0.059	0.061		0.045	0.044	0.046		0.04	0.04	0.042		0.701	0.719	0.718		0.486	0.504	0.501		0.122	0.109	0.109		0.481	0.47	0.501			2070
	1880	31.3333		0.041	0.04	0.04		0.567	0.596	0.606		0.434	0.466	0.473		0.06	0.051	0.05		0.062	0.06	0.062		0.045	0.044	0.046		0.04	0.04	0.042		0.706	0.724	0.723		0.489	0.508	0.505		0.124	0.111	0.11		0.485	0.474	0.507			2115
	1920	32		0.041	0.04	0.04		0.568	0.594	0.607		0.436	0.469	0.474		0.06	0.052	0.05		0.062	0.06	0.062		0.045	0.045	0.046		0.04	0.04	0.042		0.71	0.727	0.728		0.493	0.512	0.51		0.126	0.112	0.112		0.489	0.478	0.513			2160
	1960	32.6667		0.041	0.04	0.04		0.57	0.59	0.608		0.438	0.471	0.476		0.06	0.052	0.05		0.063	0.061	0.062		0.045	0.045	0.046		0.04	0.04	0.042		0.713	0.731	0.732		0.496	0.515	0.514		0.128	0.113	0.113		0.493	0.483	0.519			2205
	2000	33.3333		0.041	0.04	0.04		0.571	0.591	0.61		0.441	0.473	0.479		0.061	0.052	0.05		0.064	0.061	0.063		0.045	0.045	0.046		0.04	0.04	0.042		0.716	0.734	0.736		0.499	0.519	0.518		0.13	0.115	0.115		0.497	0.488	0.524			2250
	2040	34		0.041	0.04	0.04		0.572	0.59	0.611		0.443	0.475	0.481		0.061	0.053	0.051		0.064	0.061	0.063		0.046	0.045	0.046		0.04	0.04	0.042		0.719	0.737	0.739		0.501	0.526	0.523		0.131	0.116	0.116		0.5	0.492	0.53			2295
	2080	34.6667		0.041	0.04	0.04		0.573	0.592	0.613		0.445	0.477	0.483		0.061	0.053	0.051		0.065	0.062	0.064		0.046	0.045	0.047		0.04	0.04	0.042		0.722	0.74	0.742		0.504	0.532	0.527		0.133	0.118	0.118		0.505	0.497	0.535			2340
	2120	35.3333		0.041	0.039	0.039		0.574	0.596	0.613		0.447	0.478	0.485		0.061	0.053	0.051		0.065	0.062	0.064		0.046	0.045	0.046		0.04	0.04	0.042		0.725	0.743	0.746		0.507	0.537	0.531		0.135	0.119	0.119		0.507	0.502	0.54			2385
	2160	36		0.04	0.04	0.04		0.575	0.6	0.615		0.449	0.48	0.487		0.062	0.053	0.051		0.065	0.063	0.065		0.046	0.045	0.047		0.04	0.04	0.042		0.728	0.746	0.749		0.51	0.543	0.535		0.137	0.121	0.12		0.511	0.506	0.545			2430
	2200	36.6667		0.04	0.039	0.039		0.576	0.603	0.615		0.45	0.481	0.489		0.062	0.054	0.051		0.066	0.063	0.065		0.046	0.045	0.047		0.04	0.04	0.042		0.73	0.747	0.751		0.513	0.547	0.539		0.139	0.122	0.122		0.515	0.511	0.55			2475
	2240	37.3333		0.04	0.04	0.039		0.577	0.606	0.616		0.452	0.483	0.49		0.063	0.054	0.052		0.066	0.064	0.065		0.046	0.045	0.047		0.04	0.04	0.042		0.73	0.748	0.752		0.516	0.552	0.543		0.14	0.124	0.123		0.518	0.516	0.554			2520
	2280	38		0.04	0.04	0.039		0.578	0.609	0.618		0.454	0.484	0.492		0.063	0.054	0.052		0.066	0.064	0.066		0.046	0.045	0.047		0.04	0.04	0.042		0.73	0.748	0.753		0.518	0.556	0.547		0.142	0.125	0.125		0.521	0.521	0.559			2565
	2320	38.6667		0.04	0.039	0.039		0.579	0.61	0.618		0.455	0.484	0.493		0.063	0.054	0.052		0.067	0.064	0.066		0.046	0.045	0.047		0.039	0.04	0.042		0.73	0.747	0.753		0.52	0.559	0.551		0.144	0.126	0.126		0.524	0.525	0.563			2610
	2360	39.3333		0.04	0.039	0.039		0.579	0.613	0.619		0.456	0.485	0.495		0.063	0.054	0.052		0.067	0.065	0.066		0.046	0.045	0.047		0.039	0.04	0.042		0.73	0.747	0.753		0.523	0.563	0.554		0.145	0.128	0.128		0.527	0.53	0.567			2655
	2400	40		0.04	0.039	0.039		0.58	0.615	0.62		0.458	0.486	0.497		0.063	0.055	0.052		0.068	0.065	0.067		0.046	0.045	0.047		0.039	0.039	0.042		0.73	0.747	0.752		0.525	0.566	0.558		0.147	0.129	0.129		0.531	0.534	0.572			2700
	2440	40.6667		0.04	0.039	0.039		0.581	0.616	0.621		0.459	0.486	0.498		0.064	0.055	0.052		0.068	0.066	0.067		0.046	0.046	0.047		0.039	0.04	0.042		0.729	0.747	0.752		0.528	0.569	0.561		0.149	0.131	0.13		0.534	0.538	0.576			2745
	2480	41.3333		0.04	0.039	0.038		0.581	0.617	0.621		0.46	0.485	0.499		0.064	0.055	0.052		0.068	0.066	0.068		0.046	0.046	0.047		0.039	0.039	0.042		0.729	0.747	0.752		0.531	0.573	0.565		0.151	0.132	0.132		0.537	0.542	0.58			2790
	2520	42		0.04	0.039	0.038		0.582	0.619	0.622		0.462	0.484	0.501		0.064	0.055	0.052		0.069	0.066	0.068		0.046	0.046	0.047		0.039	0.039	0.041		0.729	0.746	0.752		0.533	0.576	0.568		0.152	0.133	0.133		0.54	0.546	0.583			2835
	2560	42.6667		0.039	0.039	0.039		0.583	0.621	0.623		0.463	0.481	0.502		0.064	0.056	0.053		0.07	0.067	0.068		0.046	0.046	0.047		0.039	0.039	0.041		0.729	0.746	0.752		0.535	0.579	0.571		0.155	0.135	0.135		0.543	0.55	0.587			2880
	2600	43.3333		0.04	0.039	0.038		0.583	0.621	0.623		0.464	0.477	0.504		0.065	0.056	0.052		0.07	0.067	0.069		0.047	0.046	0.047		0.039	0.04	0.042		0.728	0.746	0.752		0.538	0.582	0.575		0.156	0.137	0.136		0.546	0.554	0.591			2925
	2640	44		0.039	0.039	0.038		0.584	0.623	0.624		0.465	0.473	0.505		0.065	0.056	0.053		0.07	0.067	0.069		0.046	0.046	0.047		0.039	0.04	0.042		0.728	0.745	0.751		0.54	0.585	0.578		0.158	0.138	0.138		0.548	0.558	0.594			2970
	2680	44.6667		0.04	0.039	0.038		0.585	0.623	0.625		0.466	0.469	0.506		0.065	0.056	0.053		0.071	0.068	0.069		0.047	0.046	0.047		0.039	0.04	0.042		0.728	0.745	0.751		0.543	0.589	0.581		0.16	0.139	0.139		0.551	0.562	0.597			3015
	2720	45.3333		0.039	0.038	0.038		0.585	0.624	0.625		0.467	0.465	0.506		0.065	0.056	0.053		0.071	0.068	0.069		0.047	0.046	0.047		0.039	0.039	0.041		0.728	0.745	0.751		0.545	0.591	0.584		0.162	0.141	0.14		0.553	0.565	0.6			3060
	2760	46		0.039	0.039	0.038		0.586	0.625	0.625		0.468	0.476	0.508		0.065	0.056	0.053		0.072	0.068	0.07		0.047	0.046	0.047		0.039	0.039	0.041		0.727	0.745	0.751		0.547	0.594	0.587		0.163	0.142	0.142		0.556	0.569	0.603			3105
	2800	46.6667		0.039	0.039	0.038		0.586	0.625	0.626		0.469	0.489	0.509		0.065	0.056	0.053		0.072	0.069	0.07		0.047	0.046	0.047		0.038	0.039	0.041		0.727	0.745	0.75		0.549	0.597	0.59		0.165	0.144	0.143		0.558	0.572	0.606			3150
	2840	47.3333		0.039	0.038	0.038		0.586	0.626	0.626		0.47	0.495	0.51		0.066	0.057	0.053		0.073	0.069	0.071		0.047	0.046	0.047		0.039	0.039	0.041		0.727	0.744	0.75		0.551	0.599	0.593		0.167	0.145	0.145		0.561	0.576	0.609			3195
	2880	48		0.039	0.039	0.038		0.587	0.627	0.627		0.472	0.502	0.511		0.066	0.057	0.054		0.073	0.07	0.071		0.047	0.047	0.048		0.039	0.039	0.041		0.727	0.745	0.75		0.554	0.602	0.596		0.169	0.147	0.146		0.563	0.579	0.612			3240
	2920	48.6667		0.039	0.038	0.038		0.587	0.627	0.627		0.472	0.506	0.512		0.066	0.057	0.054		0.073	0.07	0.072		0.047	0.047	0.048		0.039	0.039	0.041		0.727	0.744	0.75		0.556	0.605	0.598		0.171	0.148	0.148		0.566	0.582	0.614			3285
	2960	49.3333		0.039	0.039	0.038		0.588	0.629	0.628		0.473	0.509	0.513		0.067	0.058	0.054		0.074	0.071	0.072		0.047	0.047	0.048		0.039	0.04	0.041		0.727	0.744	0.75		0.559	0.608	0.601		0.173	0.15	0.15		0.569	0.586	0.617			3330
	3000	50		0.039	0.039	0.038		0.588	0.629	0.629		0.474	0.511	0.514		0.067	0.058	0.054		0.075	0.071	0.073		0.048	0.047	0.048		0.039	0.04	0.042		0.727	0.744	0.75		0.561	0.61	0.604		0.175	0.152	0.151		0.571	0.589	0.62			3375
	3040	50.6667		0.039	0.038	0.038		0.588	0.629	0.628		0.474	0.51	0.514		0.067	0.058	0.054		0.075	0.071	0.073		0.047	0.047	0.048		0.038	0.039	0.041		0.726	0.744	0.749		0.562	0.612	0.605		0.176	0.153	0.152		0.573	0.591	0.621			3420
	3080	51.3333		0.039	0.038	0.038		0.589	0.63	0.629		0.475	0.511	0.515		0.067	0.058	0.054		0.075	0.072	0.073		0.047	0.047	0.048		0.038	0.039	0.041		0.726	0.744	0.749		0.565	0.614	0.608		0.178	0.154	0.154		0.575	0.594	0.624			3465
	3120	52		0.039	0.038	0.038		0.589	0.631	0.629		0.476	0.511	0.516		0.067	0.058	0.054		0.076	0.072	0.073		0.047	0.047	0.048		0.038	0.039	0.041		0.726	0.743	0.749		0.567	0.617	0.61		0.179	0.155	0.155		0.577	0.596	0.626			3510
	3160	52.6667		0.039	0.038	0.038		0.589	0.63	0.63		0.477	0.51	0.517		0.068	0.059	0.055		0.076	0.073	0.074		0.047	0.047	0.048		0.038	0.039	0.041		0.726	0.743	0.749		0.569	0.619	0.613		0.181	0.157	0.157		0.579	0.599	0.628			3555
	3200	53.3333		0.039	0.038	0.038		0.589	0.632	0.63		0.477	0.51	0.517		0.068	0.059	0.055		0.077	0.073	0.075		0.047	0.047	0.048		0.038	0.039	0.041		0.726	0.743	0.749		0.571	0.621	0.615		0.183	0.159	0.158		0.581	0.601	0.63			3600
	3240	54		0.039	0.038	0.038		0.59	0.632	0.63		0.478	0.509	0.518		0.068	0.059	0.055		0.077	0.073	0.075		0.048	0.047	0.048		0.038	0.039	0.041		0.725	0.743	0.749		0.573	0.623	0.617		0.185	0.16	0.16		0.582	0.603	0.632
	3280	54.6667		0.039	0.038	0.038		0.59	0.634	0.63		0.478	0.509	0.518		0.068	0.059	0.055		0.078	0.074	0.075		0.048	0.047	0.048		0.038	0.039	0.041		0.725	0.742	0.748		0.575	0.625	0.619		0.187	0.161	0.161		0.585	0.605	0.635
	3320	55.3333		0.039	0.038	0.038		0.59	0.633	0.631		0.479	0.509	0.519		0.069	0.06	0.055		0.078	0.074	0.075		0.048	0.048	0.048		0.038	0.039	0.041		0.725	0.743	0.748		0.577	0.627	0.621		0.189	0.163	0.163		0.587	0.608	0.636
	3360	56		0.039	0.038	0.038		0.59	0.634	0.631		0.479	0.508	0.52		0.069	0.06	0.055		0.079	0.075	0.076		0.048	0.047	0.048		0.038	0.039	0.041		0.725	0.742	0.748		0.579	0.629	0.623		0.191	0.164	0.164		0.589	0.61	0.638
	3400	56.6667		0.039	0.038	0.038		0.591	0.634	0.631		0.48	0.508	0.52		0.069	0.06	0.056		0.079	0.075	0.076		0.048	0.048	0.049		0.038	0.039	0.041		0.725	0.742	0.748		0.581	0.631	0.625		0.192	0.166	0.166		0.59	0.611	0.64
	3440	57.3333		0.039	0.038	0.038		0.591	0.635	0.632		0.48	0.508	0.521		0.069	0.06	0.056		0.079	0.075	0.077		0.048	0.048	0.049		0.038	0.039	0.041		0.725	0.742	0.748		0.583	0.633	0.627		0.194	0.167	0.167		0.592	0.613	0.642
	3480	58		0.039	0.038	0.038		0.591	0.635	0.632		0.481	0.509	0.522		0.07	0.061	0.056		0.08	0.076	0.078		0.048	0.048	0.049		0.038	0.039	0.041		0.724	0.742	0.748		0.585	0.635	0.629		0.196	0.169	0.169		0.594	0.616	0.643
	3520	58.6667		0.039	0.038	0.038		0.591	0.636	0.632		0.482	0.509	0.522		0.07	0.061	0.056		0.081	0.076	0.078		0.048	0.048	0.049		0.038	0.039	0.041		0.725	0.742	0.748		0.587	0.636	0.631		0.198	0.17	0.17		0.595	0.618	0.645
	3560	59.3333		0.039	0.038	0.038		0.592	0.636	0.632		0.482	0.509	0.523		0.07	0.061	0.056		0.081	0.077	0.078		0.048	0.048	0.049		0.038	0.039	0.041		0.724	0.742	0.748		0.589	0.638	0.633		0.2	0.172	0.172		0.597	0.619	0.647
	3600	60		0.039	0.038	0.038		0.592	0.636	0.632		0.483	0.51	0.524		0.071	0.062	0.057		0.082	0.077	0.079		0.049	0.048	0.049		0.038	0.039	0.041		0.724	0.742	0.748		0.591	0.64	0.634		0.202	0.173	0.173		0.599	0.621	0.648
				glucose				GalNAc				GlcNAc				cellobiose				Maltose				Lactose				sucrose				LNB				chitobiose				Maltotriose				Chitotriose
					Average	SD			Average	SD			Average	SD			Average	SD			Average	SD			Average	SD			Average	SD			Average	SD			Average	SD			Average	SD			Average	SD
				0	0	0		0.74146	0.79034	0.0556146		0.4517	0.522013	0.0613472		0.00941	0.0039207	0.00481808		0.01255	0.00941	0.00314		0.00196	0.000653333	0.00113161		0.00196	0.000653333	0.00113161		0.61755	0.614023	0.00860056		0.55678	0.569197	0.0129717		0.05097	0.0427367			0.53757	0.534693	0.0193758
				0				0.77871				0.56462				0.00196				0.00627				0				0				0.6203				0.58266				0.03764				0.51404
				0				0.85085				0.54972				0.000392097				0.00941				0				0				0.60422				0.56815				0.0396				0.55247
[truncated: 216 more columns]

## Sheet: SI Fig. 2
Panel S2a																																		Panel S2a
MoChi7A																																		FgChi7A
GlcNAc			PH 5,0				PH 5,6				PH 6,1				PH 6,6				PH 7,1				PH 7,5				PH 8,1				PH 9,0			Chitobiose				PH 5,0				PH 5,6				PH 6,1
Time	Time		Raw data (ABS)				Raw data (ABS)				Raw data (ABS)				Raw data (ABS)				Raw data (ABS)				Raw data (ABS)				Raw data (ABS)				Raw data (ABS)				time	time		Raw data (ABS)				Raw data (ABS)				Raw data (ABS)
sec	min		A1	A2	A3		B1	B2	B3		C1	C2	C3		D1	D2	D3		E1	E2	E3		F1	F2	F3		G1	G2	G3		H1	H2	H3		sec	min		A1	A2	A3		B1	B2	B3		C1	C2	C3
0	0		3.107	3.063	3.202		3.512	3.008	3.284		2.906	2.893	2.975		2.726	2.75	2.835		2.655	2.741	2.829		2.739	2.829	2.889		3.105	3.105	3.149		3.216	3.228	3.219		0	0		3.368	3.395	3.467		3.28	3.386	3.356		3.188	3.325	3.309
30	0.5		3.005	3.005	3.086		3.333	2.873	3.082		2.668	2.67	2.705		2.402	2.407	2.483		2.256	2.334	2.413		2.341	2.434	2.491		2.931	2.924	2.986		3.174	3.211	3.221		30	0.5		3.257	3.299	3.37		3.105	3.19	3.207		3.007	3.129	3.127
60	1		2.864	2.881	2.962		3.134	2.706	2.899		2.434	2.441	2.466		2.094	2.08	2.143		1.894	1.975	2.045		1.98	2.053	2.114		2.754	2.715	2.792		3.142	3.176	3.189		60	1		3.158	3.242	3.27		2.972	3.035	3.059		2.848	2.955	2.972
90	1.5		2.736	2.765	2.824		2.942	2.537	2.719		2.214	2.217	2.241		1.838	1.8	1.843		1.577	1.649	1.714		1.662	1.722	1.777		2.554	2.508	2.577		3.091	3.127	3.14		90	1.5		3.064	3.118	3.179		2.838	2.913	2.935		2.677	2.769	2.805
120	2		2.611	2.65	2.699		2.773	2.385	2.556		2.005	2.013	2.034		1.608	1.554	1.582		1.305	1.371	1.43		1.391	1.429	1.478		2.345	2.297	2.358		3.05	3.09	3.1		120	2		2.967	3.026	3.09		2.694	2.766	2.812		2.506	2.595	2.641
150	2.5		2.497	2.514	2.576		2.613	2.24	2.397		1.813	1.826	1.846		1.391	1.33	1.354		1.073	1.136	1.187		1.153	1.179	1.219		2.136	2.079	2.137		3.002	3.036	3.059		150	2.5		2.855	2.915	2.991		2.564	2.623	2.677		2.334	2.427	2.49
180	3		2.382	2.411	2.457		2.465	2.103	2.256		1.636	1.651	1.669		1.2	1.13	1.154		0.874	0.935	0.983		0.946	0.966	0.999		1.929	1.867	1.92		2.968	3.003	3.03		180	3		2.767	2.826	2.908		2.43	2.506	2.56		2.186	2.272	2.347
210	3.5		2.266	2.307	2.336		2.32	1.972	2.117		1.47	1.488	1.504		1.027	0.953	0.975		0.703	0.76	0.807		0.766	0.782	0.808		1.723	1.661	1.705		2.905	2.942	2.969		210	3.5		2.664	2.723	2.797		2.293	2.379	2.444		2.041	2.123	2.207
240	4		2.157	2.206	2.223		2.181	1.851	1.987		1.322	1.336	1.35		0.874	0.795	0.818		0.555	0.607	0.652		0.613	0.623	0.644		1.528	1.462	1.5		2.847	2.89	2.918		240	4		2.573	2.634	2.713		2.171	2.262	2.334		1.905	1.983	2.079
270	4.5		2.047	2.112	2.113		2.042	1.734	1.862		1.187	1.195	1.206		0.738	0.655	0.679		0.427	0.474	0.515		0.484	0.492	0.504		1.343	1.273	1.31		2.793	2.837	2.865		270	4.5		2.473	2.551	2.626		2.049	2.149	2.223		1.778	1.85	1.956
300	5		1.948	2.019	2.012		1.917	1.626	1.739		1.062	1.065	1.072		0.614	0.53	0.552		0.316	0.358	0.395		0.373	0.382	0.39		1.163	1.104	1.135		2.722	2.779	2.805		300	5		2.381	2.475	2.556		1.945	2.04	2.117		1.654	1.726	1.841
330	5.5		1.85	1.927	1.918		1.793	1.522	1.621		0.943	0.945	0.948		0.504	0.419	0.441		0.233	0.277	0.291		0.277	0.295	0.296		0.999	0.956	0.975		2.653	2.717	2.746		330	5.5		2.29	2.398	2.476		1.838	1.934	2.016		1.534	1.61	1.73
360	6		1.759	1.838	1.827		1.678	1.421	1.509		0.831	0.832	0.832		0.404	0.322	0.343		0.183	0.218	0.219		0.218	0.228	0.229		0.869	0.821	0.826		2.588	2.657	2.681		360	6		2.204	2.322	2.408		1.728	1.832	1.918		1.424	1.5	1.627
390	6.5		1.67	1.749	1.739		1.568	1.327	1.403		0.723	0.723	0.724		0.312	0.234	0.253		0.141	0.158	0.167		0.155	0.173	0.178		0.761	0.7	0.698		2.51	2.591	2.615		390	6.5		2.117	2.251	2.337		1.622	1.734	1.822		1.321	1.397	1.527
420	7		1.587	1.665	1.656		1.463	1.236	1.304		0.624	0.617	0.623		0.235	0.176	0.178		0.108	0.118	0.128		0.123	0.138	0.144		0.662	0.586	0.587		2.442	2.533	2.554		420	7		2.031	2.171	2.258		1.52	1.641	1.731		1.225	1.301	1.433
450	7.5		1.502	1.585	1.576		1.36	1.146	1.21		0.537	0.518	0.529		0.176	0.132	0.132		0.094	0.099	0.105		0.105	0.115	0.119		0.562	0.48	0.479		2.366	2.465	2.483		450	7.5		1.95	2.09	2.178		1.424	1.55	1.643		1.138	1.21	1.345
480	8		1.435	1.507	1.499		1.274	1.06	1.118		0.461	0.43	0.442		0.133	0.1	0.107		0.09	0.092	0.094		0.098	0.102	0.105		0.472	0.392	0.395		2.29	2.397	2.415		480	8		1.867	2.005	2.093		1.333	1.462	1.558		1.056	1.125	1.26
510	8.5		1.365	1.43	1.425		0.891	0.977	1.031		0.402	0.349	0.362		0.098	0.088	0.091		0.089	0.09	0.091		0.094	0.096	0.098		0.391	0.317	0.326		2.216	2.327	2.35		510	8.5		1.79	1.925	2.015		1.248	1.374	1.474		0.979	1.044	1.18
540	9		1.293	1.354	1.354		0.82	0.894	0.951		0.318	0.275	0.281		0.087	0.085	0.086		0.088	0.089	0.09		0.092	0.093	0.094		0.31	0.254	0.267		2.14	2.247	2.28		540	9		1.714	1.845	1.936		1.167	1.29	1.395		0.907	0.969	1.103
570	9.5		1.232	1.269	1.288		0.748	0.814	0.878		0.204	0.207	0.201		0.085	0.085	0.085		0.087	0.088	0.089		0.091	0.092	0.093		0.239	0.207	0.22		2.075	2.167	2.21		570	9.5		1.639	1.764	1.856		1.09	1.209	1.318		0.84	0.898	1.031
600	10		1.162	1.204	1.223		0.681	0.733	0.81		0.126	0.149	0.138		0.085	0.084	0.084		0.087	0.087	0.088		0.091	0.091	0.091		0.192	0.171	0.185		2.018	2.103	2.142		600	10		1.566	1.685	1.781		1.016	1.132	1.244		0.777	0.83	0.962
630	10.5		1.099	1.136	1.16		0.612	0.659	0.745		0.086	0.106	0.1		0.084	0.084	0.084		0.086	0.087	0.087		0.09	0.09	0.09		0.162	0.145	0.158		1.955	2.026	2.083		630	10.5		1.496	1.606	1.703		0.947	1.059	1.173		0.715	0.766	0.896
660	11		1.036	1.078	1.099		0.544	0.592	0.677		0.077	0.08	0.082		0.084	0.083	0.083		0.086	0.086	0.087		0.09	0.089	0.09		0.142	0.128	0.137		1.892	1.949	2.028		660	11		1.427	1.528	1.629		0.88	0.991	1.105		0.659	0.707	0.834
690	11.5		0.979	1.02	1.04		0.487	0.523	0.605		0.075	0.076	0.076		0.083	0.083	0.083		0.086	0.086	0.087		0.089	0.088	0.089		0.128	0.117	0.123		1.812	1.874	1.962		690	11.5		1.361	1.453	1.555		0.818	0.925	1.038		0.604	0.651	0.774
720	12		0.921	0.964	0.982		0.429	0.447	0.501		0.075	0.076	0.076		0.083	0.083	0.083		0.086	0.086	0.086		0.089	0.088	0.088		0.116	0.11	0.114		1.733	1.79	1.884		720	12		1.294	1.379	1.48		0.758	0.861	0.974		0.551	0.599	0.717
750	12.5		0.864	0.908	0.926		0.376	0.378	0.431		0.074	0.075	0.075		0.082	0.082	0.082		0.085	0.085	0.086		0.088	0.087	0.088		0.109	0.105	0.108		1.647	1.708	1.803		750	12.5		1.23	1.31	1.413		0.701	0.8	0.913		0.501	0.549	0.662
780	13		0.809	0.853	0.872		0.326	0.314	0.372		0.074	0.075	0.075		0.082	0.082	0.082		0.085	0.085	0.086		0.088	0.087	0.088		0.104	0.103	0.104		1.563	1.626	1.717		780	13		1.168	1.242	1.344		0.647	0.742	0.854		0.452	0.503	0.61
810	13.5		0.755	0.801	0.819		0.277	0.254	0.318		0.074	0.075	0.075		0.082	0.082	0.082		0.085	0.084	0.085		0.088	0.087	0.087		0.101	0.101	0.101		1.481	1.546	1.632		810	13.5		1.108	1.181	1.279		0.592	0.686	0.797		0.406	0.461	0.56
840	14		0.703	0.75	0.767		0.233	0.201	0.264		0.074	0.075	0.075		0.082	0.082	0.082		0.085	0.084	0.085		0.087	0.087	0.087		0.099	0.1	0.1		1.398	1.473	1.561		840	14		1.049	1.122	1.215		0.541	0.633	0.743		0.363	0.423	0.513
870	14.5		0.651	0.7	0.716		0.191	0.155	0.211		0.074	0.075	0.074		0.082	0.082	0.081		0.085	0.084	0.085		0.087	0.086	0.087		0.097	0.099	0.099		1.315	1.404	1.496		870	14.5		0.989	1.062	1.154		0.491	0.58	0.69		0.322	0.385	0.467
900	15		0.6	0.653	0.666		0.152	0.122	0.16		0.074	0.075	0.074		0.082	0.082	0.081		0.085	0.084	0.085		0.087	0.086	0.086		0.096	0.098	0.097		1.236	1.34	1.426		900	15		0.935	1.006	1.095		0.444	0.53	0.639		0.283	0.346	0.424
930	15.5		0.55	0.606	0.619		0.117	0.097	0.116		0.073	0.074	0.074		0.081	0.082	0.081		0.084	0.084	0.084		0.087	0.086	0.087		0.095	0.098	0.097		1.159	1.274	1.355		930	15.5		0.88	0.95	1.039		0.398	0.483	0.591		0.246	0.308	0.382
960	16		0.502	0.561	0.571		0.088	0.079	0.084		0.073	0.074	0.074		0.081	0.082	0.081		0.084	0.083	0.084		0.087	0.086	0.086		0.095	0.097	0.096		1.084	1.207	1.286		960	16		0.825	0.895	0.982		0.354	0.437	0.544		0.212	0.267	0.342
990	16.5		0.454	0.516	0.526		0.072	0.071	0.07		0.074	0.074	0.074		0.081	0.081	0.081		0.084	0.083	0.084		0.086	0.086	0.086		0.094	0.096	0.096		1.015	1.14	1.218		990	16.5		0.774	0.842	0.928		0.312	0.394	0.498		0.18	0.227	0.304
1020	17		0.407	0.471	0.481		0.069	0.07	0.069		0.073	0.074	0.074		0.081	0.082	0.081		0.084	0.083	0.084		0.086	0.086	0.086		0.094	0.096	0.095		0.951	1.076	1.154		1020	17		0.724	0.791	0.874		0.272	0.352	0.456		0.151	0.188	0.268
1050	17.5		0.362	0.427	0.437		0.068	0.07	0.069		0.074	0.074	0.074		0.081	0.082	0.081		0.084	0.083	0.084		0.086	0.086	0.086		0.093	0.096	0.095		0.888	1.015	1.093		1050	17.5		0.677	0.74	0.824		0.234	0.312	0.413		0.126	0.155	0.234
1080	18		0.318	0.384	0.395		0.068	0.07	0.069		0.073	0.074	0.074		0.081	0.082	0.08		0.083	0.083	0.084		0.085	0.086	0.086		0.093	0.095	0.095		0.829	0.958	1.036		1080	18		0.629	0.692	0.774		0.198	0.274	0.373		0.107	0.133	0.202
1110	18.5		0.274	0.342	0.352		0.068	0.07	0.069		0.073	0.074	0.074		0.081	0.082	0.08		0.083	0.083	0.084		0.085	0.086	0.086		0.092	0.095	0.095		0.77	0.902	0.978		1110	18.5		0.583	0.642	0.725		0.165	0.238	0.335		0.094	0.116	0.173
1140	19		0.233	0.301	0.31		0.068	0.07	0.068		0.073	0.074	0.074		0.081	0.081	0.08		0.083	0.083	0.084		0.085	0.086	0.086		0.092	0.094	0.095		0.715	0.848	0.923		1140	19		0.539	0.596	0.677		0.134	0.204	0.298		0.087	0.102	0.147
1170	19.5		0.192	0.261	0.27		0.068	0.07	0.068		0.073	0.074	0.074		0.081	0.082	0.08		0.083	0.083	0.084		0.085	0.086	0.086		0.092	0.094	0.095		0.664	0.798	0.866		1170	19.5		0.495	0.549	0.631		0.108	0.171	0.262		0.085	0.093	0.126
1200	20		0.154	0.222	0.231		0.067	0.07	0.068		0.073	0.074	0.074		0.081	0.082	0.08		0.083	0.083	0.084		0.085	0.086	0.086		0.092	0.094	0.095		0.615	0.748	0.809		1200	20		0.453	0.504	0.586		0.09	0.141	0.229		0.084	0.089	0.109
MoChi7A																																		FgChi7A
GlcNAc																																		Chitobiose
			PH 5,0				PH 5,6				PH 6,1				PH 6,6				PH 7,1				PH 7,5				PH 8,1				PH 9,0							PH 5,0				PH 5,6				PH 6,1
			Raw data (ABS)				Raw data (ABS)				Raw data (ABS)				Raw data (ABS)				Raw data (ABS)				Raw data (ABS)				Raw data (ABS)				Raw data (ABS)							Raw data (ABS)				Raw data (ABS)				Raw data (ABS)
		10.2961	9.92849	10.5025		14.4018	12.8079	13.7543		17.1531	16.9444	17.1887		19.8024	21.0642	21.994		22.8763	23.2202	23.7373		23.0708	24.3231	24.7714		16.776	17.561	17.8219		3.5364	3.55063	3.28499					8.10929	7.87685	7.74403		11.2638	11.0148	10.2819		13.472	13.8017	12.6893		17.8101
			Average	SD			Average	SD			Average	SD			Average	SD			Average	SD			Average	SD			Average	SD			Average	SD						Average	SD			Average	SD			Average	SD
			10.2424	0.29074			13.6546	0.80159			17.0954	0.13198			20.9535	1.09997			23.278	0.43338			24.0551	0.88141			17.3863	0.54444			3.45734	0.14943						7.91006	0.18488			10.8535	0.51045			13.321	0.57136
[truncated: 57 more columns]

## Sheet: SI Fig. 4
Panel 4a							Panel 4b
			Fraction							Fraction
	Time (min )	GlcNAc	1,5 lactone	open	1,4 lactone			Time (min )	GalNacpyr	GalNafur	1,5 lactone	1,4 lactone	open
	0	1	0	0	0			5	0.83	0.07	0.04	0.04	0.02
	5	0.873237	0.0539778	0.0522851	0.0205003			15	0.72	0.07	0.06	0.13	0.03
	15	0.820078	0.074688	0.0817657	0.0234681			60	0.32	0.04	0.1	0.45	0.08
	60	0.434834	0.197956	0.284844	0.0823668			180	0.05	0.04	0.02	0.79	0.1
	180	0.0820073	0.161742	0.563035	0.193216

## Sheet: SI Fig. 7
Panel a								Panel b
FgCelDH7C								FgCelDH7C
DCIP								DCIP					0.025 mM				0.05mM						0,1 mM						0,2 mM				0,4 mM				0.5 mM				0.8 mM				1 mM
Time (min )	0.025	0.05	0.1	0.2	0.5	1			Time (sec )	Time (min )	T° 520	A1	A2	A3		B1	B2	B3	avg	std dev		C1	C2	C3	avg	std dev		D1	D2	D3		E1	E2	E3		F1	F2	F3		G1	G2	G3		H1	H2	H3
1.6	-0.094212	-0.08604	0	0.0262068	0.183474	0.26624			2	0.0333333	34.9	0.095	0.09	0.096		0.16	0.171	0.184	0.171667	0.0120139		0.314	0.315	0.279	0.302667	0.020502		0.594	0.585	0.591		1.124	1.144	1.171		1.393	1.496	1.481		2.198	2.305	2.337		2.75	2.967	2.949
4.8	-0.0583	-0.0603733	-0.156156	-0.0182088	0.00682791	0.512667			22	0.366667	35	0.086	0.084	0.088		0.148	0.159	0.168	0.158333	0.0100167		0.285	0.287	0.258	0.276667	0.0161967		0.537	0.542	0.539		1.041	1.055	1.09		1.3	1.378	1.398		2.061	2.157	2.19		2.59	2.764	2.775
8	-0.073904	-0.106747	-0.160608	0.0018552	0.0461362	0.435813			42	0.7	35	0.078	0.077	0.081		0.134	0.146	0.152	0.144	0.00916515		0.255	0.258	0.234	0.249	0.0130767		0.482	0.491	0.483		0.949	0.968	0.998		1.199	1.262	1.294		1.924	2.008	2.052		2.439	2.554	2.598
11.2	-0.09122	-0.101427	-0.015192	0.0579804	0.144928	0.509013			62	1.03333	35	0.07	0.069	0.074		0.119	0.131	0.136	0.128667	0.00873689		0.225	0.228	0.208	0.220333	0.0107858		0.425	0.438	0.428		0.852	0.878	0.904		1.094	1.144	1.184		1.793	1.85	1.905		2.268	2.352	2.418
14.4	-0.101165	-0.111173	-0.190548	0.0845184	0.266993	0.594747			82	1.36667	35	0.061	0.061	0.066		0.105	0.118	0.119	0.114	0.00781025		0.197	0.198	0.181	0.192	0.00953939		0.369	0.385	0.372		0.758	0.788	0.809		0.991	1.027	1.072		1.655	1.692	1.756		2.097	2.149	2.235
17.6	-0.0930467	-0.157373	-0.15336	0.100358	0.39275	0.550133			102	1.7	34.9	0.052	0.054	0.06		0.091	0.105	0.103	0.0996667	0.00757188		0.169	0.171	0.154	0.164667	0.00929157		0.315	0.333	0.317		0.664	0.699	0.715		0.884	0.91	0.961		1.517	1.529	1.596		1.923	1.933	2.05
20.8	-0.0650507	-0.14612	0.044208	0.101683	0.426398	0.663707			122	2.03333	35	0.046	0.049	0.054		0.078	0.093	0.089	0.0866667	0.00776745		0.144	0.147	0.13	0.140333	0.00907377		0.265	0.284	0.266		0.573	0.612	0.621		0.781	0.795	0.847		1.382	1.371	1.436		1.747	1.717	1.868
24	-0.0765467	-0.11056	-0.129912	0.121296	0.361999	0.756427			142	2.36667	35	0.041	0.043	0.048		0.068	0.082	0.076	0.0753333	0.00702377		0.119	0.125	0.106	0.116667	0.00971253		0.219	0.238	0.219		0.486	0.528	0.535		0.676	0.687	0.741		1.248	1.217	1.281		1.574	1.5	1.685
27.2	-0.0553347	-0.122987	-0.0353976	0.247932	0.520494	1.01888			162	2.7	35	0.036	0.039	0.044		0.058	0.072	0.065	0.065	0.007		0.1	0.103	0.088	0.097	0.00793725		0.178	0.197	0.177		0.404	0.448	0.451		0.578	0.583	0.638		1.116	1.062	1.13		1.404	1.286	1.501
30.4	-0.019852	0.008048	0.153432	0.29568	0.750294	1.03888			182	3.03333	35	0.034	0.037	0.04		0.05	0.063	0.055	0.056	0.00655744		0.082	0.085	0.071	0.0793333	0.00737111		0.141	0.159	0.139		0.326	0.376	0.376		0.482	0.488	0.549		0.993	0.917	0.977		1.239	1.081	1.313
33.6	-0.0112456	-0.0399547	-0.0234888	0.29208	0.873358	1.19899			202	3.36667	35	0.032	0.035	0.038		0.044	0.055	0.047	0.0486667	0.00568624		0.067	0.07	0.057	0.0646667	0.00680686		0.109	0.126	0.108		0.258	0.31	0.304		0.395	0.4	0.458		0.871	0.78	0.834		1.076	0.894	1.125
36.8	-0.0369787	-0.0791067	0.132156	0.349116	0.632904	1.39451			222	3.7	35	0.031	0.035	0.036		0.041	0.05	0.042	0.0443333	0.00493288		0.056	0.058	0.047	0.0536667	0.00585947		0.084	0.1	0.082		0.2	0.245	0.241		0.318	0.324	0.373		0.749	0.655	0.696		0.913	0.724	0.942
40	0.0016684	-0.0338547	0.0193812	0.347172	0.868043	1.26779			242	4.03333	35	0.031	0.034	0.037		0.038	0.045	0.038	0.0403333	0.00404145		0.048	0.05	0.04	0.046	0.0052915		0.065	0.077	0.063		0.153	0.186	0.183		0.25	0.251	0.296		0.63	0.539	0.568		0.75	0.58	0.767
43.2	-0.00992707	0.0182373	0.145392	0.407328	0.819074	1.39707			262	4.36667	35	0.03	0.035	0.037		0.038	0.042	0.037	0.039	0.00264575		0.044	0.045	0.036	0.0416667	0.00493288		0.054	0.06	0.05		0.114	0.143	0.136		0.19	0.188	0.229		0.515	0.435	0.452		0.591	0.453	0.607
46.4	0.0537707	0.0761261	0.215136	0.421968	0.817578	1.64173			282	4.7	35	0.032	0.034	0.036		0.037	0.041	0.037	0.0383333	0.0023094		0.042	0.042	0.035	0.0396667	0.00404145		0.046	0.048	0.041		0.086	0.11	0.098		0.141	0.137	0.172		0.408	0.342	0.354		0.453	0.348	0.467
49.6	-0.210467	0.08	0.211176	0.459996	1.05212	1.65896			302	5.03333	34.9	0.03	0.034	0.036		0.038	0.041	0.037	0.0386667	0.00208167		0.041	0.042	0.036	0.0396667	0.00321455		0.044	0.042	0.038		0.068	0.081	0.07		0.103	0.1	0.124		0.31	0.262	0.267		0.329	0.26	0.347
52.8	0.0782933	0.119104	0.120924	0.481728	0.924972	1.83411			322	5.36667	35	0.03	0.034	0.036		0.038	0.041	0.037	0.0386667	0.00208167		0.042	0.042	0.035	0.0396667	0.00404145		0.044	0.04	0.037		0.057	0.061	0.051		0.074	0.074	0.088		0.224	0.202	0.196		0.223	0.189	0.25
56	0.0735333	0.085432	0.280368	0.54756	1.05537	1.93907			342	5.7	35	0.031	0.034	0.035		0.038	0.04	0.037	0.0383333	0.00152753		0.042	0.042	0.035	0.0396667	0.00404145		0.044	0.04	0.037		0.053	0.048	0.043		0.056	0.059	0.063		0.156	0.156	0.14		0.152	0.134	0.175
59.2	0.114411	0.124401	0.166788	0.573384	1.19402	1.81803			362	6.03333	35	0.03	0.035	0.036		0.038	0.041	0.036	0.0383333	0.00251661		0.041	0.041	0.035	0.039	0.0034641		0.044	0.039	0.037		0.052	0.043	0.042		0.047	0.052	0.051		0.105	0.113	0.101		0.106	0.095	0.121
62.4	0.107777	0.0973547	0.00295608	0.590316	1.19105	2.03248			382	6.36667	35	0.031	0.034	0.036		0.038	0.041	0.037	0.0386667	0.00208167		0.042	0.042	0.036	0.04	0.0034641		0.044	0.039	0.036		0.053	0.042	0.041		0.045	0.051	0.048		0.076	0.081	0.075		0.083	0.072	0.086
65.6	0.18008	0.224667	0.200304	0.599652	1.28298	2.24229			402	6.7	35	0.03	0.034	0.036		0.038	0.04	0.036	0.038	0.002		0.041	0.042	0.035	0.0393333	0.00378594		0.044	0.039	0.036		0.053	0.042	0.041		0.044	0.05	0.047		0.061	0.064	0.064		0.07	0.063	0.067
68.8	0.16084	0.218333	0.10589	0.620352	1.24993	2.18808			422	7.03333	35	0.03	0.034	0.035		0.038	0.04	0.036	0.038	0.002		0.04	0.042	0.035	0.039	0.00360555		0.044	0.04	0.037		0.053	0.042	0.042		0.045	0.05	0.048		0.055	0.059	0.062		0.064	0.062	0.062
72	0.165227	0.2238	0.3579	0.71436	1.28317	2.29653			442	7.36667	35	0.032	0.033	0.035		0.038	0.04	0.037	0.0383333	0.00152753		0.041	0.041	0.036	0.0393333	0.00288675		0.044	0.04	0.037		0.052	0.042	0.041		0.045	0.05	0.047		0.053	0.058	0.062		0.063	0.061	0.06
75.2	0.126975	0.115659	0.459888	0.700572	1.33411	2.43413			462	7.7	35	0.031	0.034	0.036		0.038	0.041	0.037	0.0386667	0.00208167		0.04	0.041	0.035	0.0386667	0.00321455		0.044	0.04	0.037		0.053	0.042	0.041		0.045	0.051	0.047		0.052	0.058	0.062		0.062	0.061	0.06
78.4	0.0245773	0.08	0.43686	0.74748	1.27149	2.41093			482	8.03333	35	0.03	0.034	0.035		0.038	0.04	0.037	0.0383333	0.00152753		0.04	0.041	0.035	0.0386667	0.00321455		0.044	0.039	0.037		0.052	0.042	0.041		0.045	0.05	0.047		0.052	0.057	0.062		0.062	0.061	0.06
81.6	0.23952	0.313693	0.520764	0.74646	1.46913	2.4656			502	8.36667	35	0.032	0.034	0.036		0.038	0.04	0.037	0.0383333	0.00152753		0.04	0.041	0.035	0.0386667	0.00321455		0.044	0.04	0.037		0.053	0.042	0.042		0.045	0.05	0.047		0.052	0.057	0.062		0.062	0.062	0.06
84.8	0.283053	0.3572	0.524784	0.82788	1.48816	2.53893			522	8.7	35	0.031	0.034	0.036		0.038	0.04	0.037	0.0383333	0.00152753		0.041	0.041	0.035	0.039	0.0034641		0.044	0.039	0.037		0.052	0.042	0.041		0.045	0.05	0.047		0.052	0.057	0.062		0.062	0.062	0.06
88	0.1726	0.0834169	0.502476	0.795936	1.51785	2.59013			542	9.03333	35	0.033	0.033	0.036		0.038	0.04	0.037	0.0383333	0.00152753		0.041	0.041	0.036	0.0393333	0.00288675		0.044	0.039	0.037		0.053	0.042	0.042		0.045	0.05	0.047		0.052	0.058	0.062		0.062	0.062	0.06
91.2	0.0242507	0.08	0.48342	0.873612	1.61684	2.6576			562	9.36667	35	0.032	0.034	0.035		0.038	0.04	0.037	0.0383333	0.00152753		0.041	0.041	0.035	0.039	0.0034641		0.044	0.039	0.037		0.052	0.042	0.042		0.045	0.05	0.047		0.052	0.057	0.062		0.062	0.061	0.061
94.4	0.235907	0.213252	0.283932	0.873756	1.53161	2.69493			582	9.7	35	0.031	0.033	0.035		0.038	0.04	0.036	0.038	0.002		0.041	0.04	0.035	0.0386667	0.00321455		0.044	0.039	0.037		0.052	0.042	0.042		0.044	0.05	0.047		0.052	0.057	0.062		0.062	0.061	0.061
97.6	0.363133	0.455747	0.499848	0.863508	1.59805	2.684			602	10.0333	35	0.032	0.034	0.036		0.038	0.04	0.037	0.0383333	0.00152753		0.041	0.041	0.035	0.039	0.0034641		0.044	0.04	0.037		0.052	0.042	0.042		0.045	0.05	0.047		0.052	0.057	0.062		0.062	0.061	0.061
100.8	0.37372	0.4512	0.6477	0.94626	1.70985	2.8192
104	0.275453	0.2636	0.585564	0.984168	1.73522	2.84533
107.2	0.214013	0.105403	0.42354	1.01622	1.79759	3.036
110.4	0.385627	0.5016	0.644196	1.00898	1.80046	2.9208
113.6	0.340133	0.3508	0.578616	1.02506	1.75976	3.09467
116.8	0.440373	0.56608	0.696996	1.0854	1.85756	3.1496
120	0.28908	0.45116	0.632832	1.10406	1.93321	3.13173
123.2	0.332467	0.511187	0.736152	1.13216	1.77209	3.13813
126.4	0.32764	0.453196		1.14257	1.79352	3.15627
129.6	0.35132	0.454696		1.13558	1.96505	3.18373
132.8	0.513173	0.584867		1.1824	1.94518
136	0.548133	0.59512		1.20864	2.04632
139.2	0.530933	0.577253		1.28604	2.11826
142.4	0.596373	0.693853		1.287	2.01017
145.6	0.410093	0.259867		1.353	2.08786
148.8	0.515707	0.580533			2.23868
152	0.55548	0.61612			2.0851
155.2	0.523947	0.467547
158.4	0.447707	0.296107

## Sheet: SI Fig. S15
Avicel							FgCelDH7C							Asc.							FgCelDH7C+DP4							PaLPMO9H							PaLPMO9H+Asc.							PaLPMO9H+PaCDHB+DP2							PaLPMO9H+FgCelDH7C
	Ret.Time	Area	Ret.Time	Area	Ret.Time	Area		Ret.Time	Area	Ret.Time	Area	Ret.Time	Area		Ret.Time	Area	Ret.Time	Area	Ret.Time	Area		Ret.Time	Area	Ret.Time	Area	Ret.Time	Area		Ret.Time	Area	Ret.Time	Area	Ret.Time	Area		Ret.Time	Area	Ret.Time	Area	Ret.Time	Area		Ret.Time	Area	Ret.Time	Area	Ret.Time	Area
	min	nC*min	min	nC*min	min	nC*min		min	nC*min	min	nC*min	min	nC*min		min	nC*min	min	nC*min	min	nC*min		min	nC*min	min	nC*min	min	nC*min		min	nC*min	min	nC*min	min	nC*min		min	nC*min	min	nC*min	min	nC*min		min	nC*min	min	nC*min	min	nC*min
	0.534	0.0009	0.117	0.0008	0.1	0.0001		0.083	0.001	0.117	0.0004	0.084	0.0001		0.05	0.0005	0.117	0.001	0.117	0.0003		0.084	0.0014	0.117	0.0008	0.083	0.0001		0.117	0.0009	0.117	0.001	0.117	0.0002		0.083	0.0012	0.134	0.0004	0.084	0.0007		0.1	0.0005	0.15	0.0005	0.05	0.0041
	0.667	0.0002	0.2	0.0002	0.333	0.0005		0.217	0.0003	0.2	0.0001	0.167	0.0005		0.217	0.0004	0.2	0.0001	0.167	0.0001		0.2	0.0004	0.417	0.0005	0.183	0.0003		0.217	0.0005	0.267	0.0002	0.167	0.0001		0.233	0.0005	0.184	0	0.15	0.0001		0.167	0	0.3	0.0002	0.35	0.0005
	0.75	0.0001	0.284	0.0001	0.65	0.0008		0.3	0.0002	0.234	0	0.334	0.0005		0.383	0.0005	0.25	0.0005	0.317	0.0003		0.284	0.0001	0.534	0.0001	0.317	0.0004		0.3	0	0.35	0	0.217	0.0002		0.533	0.0003	0.234	0.0001	0.217	0.0001		0.25	0.0004	0.367	0.0003	0.417	0.0001
	1.15	0.0006	0.434	0.0009	0.8	0.0003		0.35	0.0002	0.267	0.0001	0.4	0.0001		0.533	0.0002	0.434	0.0008	0.617	0.0004		0.384	0.0005	0.584	0	0.383	0.0001		0.384	0.0005	0.417	0.0003	0.317	0.0006		0.583	0.0001	0.45	0.0007	0.35	0.0006		0.567	0.0007	0.467	0.0003	0.467	0
	1.234	0	0.517	0.0001	1.267	0.0008		0.417	0.0002	0.434	0.0002	0.634	0.0006		0.6	0.0001	0.55	0.0001	0.7	0.0001		0.834	0.0006	0.734	0.0003	0.433	0		0.534	0.0002	0.5	0.0001	0.634	0.0006		0.667	0	0.584	0.0004	0.434	0.0001		0.667	0.0001	0.517	0.0001	0.5	0.0001
	1.3	0.0002	0.6	0.0001	1.4	0.0001		0.533	0.0009	0.467	0	0.717	0.0001		0.683	0.0004	0.75	0.0005	0.75	0		1.15	0.0005	0.817	0.0001	0.467	0.0006		1.15	0.0004	0.55	0	0.75	0.0001		0.7	0.0003	0.75	0.0007	0.967	0.0005		0.717	0.0001	0.567	0	0.534	0.0003
	1.35	0.0002	0.75	0.0004	1.433	0		0.617	0.0001	0.517	0.0001	0.784	0.0003		0.833	0.0006	1.05	0.0009	0.784	0.0001		1.217	0.0001	0.85	0	0.633	0.0006		1.234	0.0001	0.6	0.0003	0.784	0.0003		0.85	0.0007	0.884	0.0001	1.05	0.0001		0.784	0	0.767	0.0004	0.667	0.0008
	1.467	0.0007	0.817	0.0001	1.483	0.0002		0.667	0.0001	0.55	0	0.95	0.0007		0.917	0.0001	1.134	0.0001	0.934	0.0008		1.284	0.0003	0.884	0.0001	0.775	0		1.309	0	0.734	0.0007	1.034	0.0001		0.933	0.0001	0.984	0.0001	1.284	0.0008		1.167	0.0004	0.85	0.0001	0.75	0
	1.567	0	0.867	0	1.583	0.0006		0.85	0.0007	0.584	0	1.034	0		1	0.0001	1.184	0.0003	1.1	0.0001		1.35	0	1.05	0.0005	1.133	0.0005		1.384	0.0001	0.817	0.0001	1.117	0.0001		1.017	0.0001	1.067	0.0004	1.4	0		1.267	0	0.917	0.0005	0.784	0.0003
	2.034	143.788	0.9	0.0001	2.05	128.933		0.933	0	0.9	0.0001	1.117	0.0001		1.05	0.0001	1.284	0.0002	1.167	0.0001		1.45	0.0003	1.117	0.0001	1.25	0.0007		1.467	0.0007	1.05	0.0006	1.25	0.0004		1.067	0.0001	1.142	0	1.434	0		1.317	0.0006	1.083	0.0003	1.134	0.0001
	4.567	5.4905	1.367	0.0002	4.583	5.4211		0.967	0	0.942	0.0001	1.184	0.0002		1.15	0.0006	1.367	0.0002	1.234	0.0002		1.534	0.0001	1.167	0.0001	1.333	0.0001		1.567	0	1.15	0.0001	1.317	0.0001		1.167	0.0005	1.534	0.0001	1.484	0.0001		1.484	0.0005	1.133	0.0001	1.284	0.0004
	4.967	0.0882	1.434	0.0001	5	0.1454		1.017	0.0002	1.05	0.0004	1.25	0.0003		1.267	0	1.434	0.0001	1.284	0		1.584	0.0002	1.217	0.0001	1.4	0.0003		1.634	0.0001	1.217	0.0001	1.4	0.0002		1.267	0	1.6	0.0001	1.584	0.0003		2.267	441.092	1.217	0.0002	1.425	0.0002
	5.45	0.1827	1.484	0.0001	5.467	0.1762		1.1	0	1.134	0.0001	1.317	0.0001		1.3	0.0002	1.534	0.0001	1.567	0.0006		2.05	113.743	1.35	0.0003	1.483	0.0001		1.95	263.011	1.934	287.167	1.467	0		1.317	0.0001	1.95	282.717	1.967	239.237		2.734	25.0211	1.4	0.0006	2.25	461.952
	6.167	0.1686	1.534	0.0005	6.217	0.2392		1.15	0.0003	1.217	0.0001	1.567	0.0002		1.45	0.0004	2.05	131.868	2.034	152.599		2.767	34.5262	1.434	0.0001	1.55	0.0004		2.25	250.577	2.017	0.6539	1.95	264.934		1.467	0.0005	2.284	273.08	2.25	264.942		3.534	6.8992	1.467	0.0002	3.517	7.5135
	7.034	0.0006	2.05	147.979	6.917	0.0002		1.233	0.0001	1.367	0.0007	2.034	135.431		1.55	0.0001	2.767	20.6755	2.767	22.1805		4.017	9.1685	1.517	0.0003	2.05	147.37		3.534	6.8179	2.267	260.77	2.25	250.701		1.55	0	3.517	3.2541	3.534	7.0545		3.884	14.5839	1.617	0.0001	3.867	16.355
	7.184	0.0002	4.567	5.4221	7	0.0002		1.317	0.0002	1.45	0.0002	4.567	4.922		1.617	0.0002	4.55	52.1352	4.55	51.2615		4.517	20.2328	1.567	0	2.767	15.6317		3.85	12.083	3.517	6.6103	3.517	6.9337		1.583	0.0001	3.867	5.3459	3.85	12.6559		4.484	10.5806	2.267	477.545	4.467	11.1743
	7.25	0	6.217	0.2058	7.05	0.0001		1.383	0.0001	1.534	0.0001	5.467	2.3912		2.033	117.239	6.15	1.6124	6.2	1.7805		5	9.1593	2.067	110.807	4.033	8.8667		4.534	11.99	3.85	12.8641	3.85	12.3888		1.95	244.273	4.517	74.9	4.55	52.6028		5	4.6484	3.517	7.461	5	10.9149
	7.967	0.0268	7.25	0.0004	7.15	0.0005		1.467	0.0003	1.584	0.0001	6.184	0.8603		2.767	17.3338	6.317	0.0207	7.134	0.0007		6.184	1.0158	2.784	34.9936	4.533	22.1607		4.984	1.0624	4.5	16.9558	4.517	12.9288		2.25	257.389	4.967	3.8239	5	2.1577		5.45	0.2676	3.883	15.7077	5.45	0.4226
	8.434	0.0301	7.867	0.2952	8.083	0.0119		1.517	0	2.034	137.031	6.334	0.0218		4.567	45.2962	7.25	0.0671	7.884	0.2223		7.034	0.001	4.017	9.3159	5.033	10.5273		5.434	0.123	4.967	1.4381	4.967	0.9207		3.533	7.0035	5.4	0.9748	5.434	1.4016		5.8	0.0923	4.5	11.5287	5.784	0.0866
	8.584	0.0003	7.917	0.0073	8.567	0.0097		1.55	0	4.567	5.4752	6.984	0.0001		6.25	0.039	7.784	0.2397	8.984	8.5565		8.167	10.0095	4.517	23.2366	6.2	1.1567		5.784	0.0869	5.417	0.4693	5.434	0.4161		3.833	12.188	5.75	0.1007	5.8	0.0727		6.15	0.1204	5.017	7.3131	6.167	0.103
	9.067	0.0001	8.484	0.0012	8.7	0.0031		1.617	0.0001	5.45	0.1022	7.15	0.001		7.95	0.3182	8.817	9.27	9.95	0.8882		9.5	0.0002	5	10.7685	8.233	10.5221		6.167	0.1135	5.734	0.1044	5.75	0.0573		4.567	50.8391	6.034	0.7608	6.217	0.4495		7.184	3.8512	5.483	0.3772	6.45	0.0266
	9.2	0.0008	8.8	0.0006	9.317	0.0155		2.05	130.601	6.184	0.7343	7.284	0.0009		9.167	5.6984	9.7	1.1214	10.917	0.0278		10.25	26.2164	6.15	1.1931	10.5	25.5829		6.417	0.0153	6.034	0.2034	6.15	0.1092		5	2.0448	6.6	3.2928	7.384	4.8791		7.984	0.3448	5.833	0.1137	7.267	8.1772
	9.967	0.1902	9.1	0.0005	9.483	0.0016		4.617	4.7001	6.317	0.025	7.45	0.001		10.133	0.9408	11.017	2.793	11.534	2.3648		11.567	0.1246	8.2	11.7732	11.683	0.537		7.25	4.297	6.617	3.2275	6.384	0.017		5.8	0.0765	7.784	1.2171	8.95	3.7564		8.917	0.956	6.183	0.1158	7.967	0.2422
	10.434	0.0037	9.417	0.0005	9.617	0.0002		5.483	0.0511	6.934	0.0002	7.667	0.0002		11.05	0.0558	12.2	0.1537	12.084	0.0268		11.967	0.087	10.267	26.4286	12.05	0.3321		9.2	0.0014	7.85	0.4383	7.2	3.8722		6.233	0.4382	8.717	4.534	10.05	0.5381		10.75	3.6589	7.183	3.9268	8.934	3.6761
	10.75	0.0069	10.35	0.2304	10.45	0.2673		6.267	0.3865	7.184	0.0001	8.067	0.0004		11.65	1.8362	12.934	0.0652	13.017	0.3192		12.934	1.3945	11.567	0.1386	12.967	1.2632		9.284	0.0051	8.967	0.0002	8.367	0.0003		7.383	4.4766	9.734	10.3187	10.75	7.6489		11.4	0.0207	8.033	0.277	10.784	7.0213
	10.784	0.0004	10.967	0.0019	10.85	0.0004		7.133	0.0001	7.234	0.0417	8.467	0.5926		13.033	0.412	13.45	0.0013	13.784	0.2236		13.85	0.9565	11.95	0.1096	13.85	0.6627		9.5	0.0004	9.084	0.002	9	0.0023		9.1	3.7961	10.034	0.1371	11.534	3.5428		11.884	0.4797	9.133	0.9106	11.9	0.3559
	11.434	0.2186	11.117	0.0012	11.167	0.0026		7.183	0.0006	7.317	0.0001	9.3	0.0463		13.917	0.4586	13.934	3.0636	14.25	0.0003		14.434	0.6378	12.95	1.3568	14.4	0.3649		10.7	3.8181	10.067	4.5509	9.167	0.0175		10.9	8.3747	10.967	4.4224	12.417	0		12.984	1.1876	10.983	4.059	12.967	2.1941
	12.3	0.0007	11.267	0.0023	11.25	0.0001		7.35	0.0007	7.4	0.0584	9.45	0.0003		14.15	0.0004	14.884	0.0003	15.117	0.4934		15.134	24.8036	13.417	0.0001	15.1	22.7899		11.984	0.2688	10.95	0.0013	10.3	3.2004		11.617	3.477	12	0.6076	13	1.028		13.867	2.2159	12	0.3195	13.867	2.9945
	12.617	0.1927	12.134	0.2314	12.1	0.4876		8.583	0.0046	7.55	0.0003	9.617	0.0006		14.317	0.0005	14.984	0.0007	15.784	0.0006		15.634	1.6021	13.85	0.9291	15.583	1.1833		13	2.0153	11.384	0.2553	11.4	0.23		12.983	1.0234	12.567	0.3581	13.767	1.4494		14.384	1.0968	13	1.1285	14.367	1.9179
	12.917	0.0145	12.984	0.446	12.95	0.1508		8.7	0.0002	8.05	0.0016	10.55	0.0008		14.533	0.2432	15.35	0.077	16.184	0.0058		16	0.1218	14.417	0.6151	15.967	0.1342		13.4	0.0528	11.967	0.74	11.984	0.6326		13.8	0.9783	13.05	0.9684	14.384	0.5706		15.3	0.8284	13.867	2.8157	15.284	2.0299
	13.534	0.0022	13.434	0.0003	13.65	0.062		8.75	0.0001	8.167	0.0009	11.167	0.0008		15.083	0.7435	16.217	0.0005	16.55	0.1558		16.35	0.0828	15.117	24.4131	16.333	0.028		14.384	0.6856	12.534	0.498	12.55	0.4764		14.3	0.5125	13.534	0.0279	15.134	1.6434		15.467	0.0471	14.3	0.2361	15.45	0.0353
	13.934	0.3301	13.9	0.244	13.767	0.0036		8.9	0.0009	8.4	0.0015	12.084	0.7584		16.167	0.0086	16.584	0.4964	17.034	0.0005		16.617	0.1579	15.617	1.5823	16.65	0.0946		15.15	1.5366	13.1	0.3909	13.1	0.3334		15.083	1.8264	13.917	2.2816	16.05	1.4853		16.084	2.1976	15.217	0.58	16.067	2.7752
	14.467	0.0004	14.367	0.0139	14.483	0.0019		9.1	0.0001	8.484	0.3842	12.4	0.0003		16.5	0.0896	17.45	0.0004	17.584	0.5077		17.4	18.2721	15.984	0.1426	17.383	18.0542		16.084	2.0365	13.5	0.0013	13.934	0.8145		16.017	1.3504	14.8	2.1007	16.65	0.9465		16.684	1.0964	15.4	0.0393	16.65	1.878
	14.9	0.0043	14.434	0.0001	14.583	0.0143		9.517	0.0008	9.1	0.0002	13.417	1.0302		17.1	0.0003	17.884	0.1321	18.584	0.1289		17.884	6.7151	16.35	0.0339	17.65	0.0211		16.667	1.0011	13.934	1.1715	14.8	1.7345		16.617	0.8353	15.5	1.368	17.117	0.3096		17.134	0.4744	16.017	2.1041	17.117	1.0013
	15.367	0.075	14.65	0.0092	15.05	0.4173		9.667	0.0003	9.417	0.0009	13.85	1.6209		17.25	0.0004	18.267	0.006	18.884	0.0005		18.25	1.2739	16.65	0.0877	17.867	6.6512		17.134	0.4491	14.8	2.3979	15.484	0.828		17.083	0.2409	16.034	0.5896	17.584	0.4256		17.534	0.2759	16.617	0.9407	17.5	0.9326
	16.617	0.516	15.15	0.3343	15.5	0.0003		9.817	0.0003	10.034	0.0014	14.384	0.0016		17.567	0.5031	18.767	0.4094	19.334	0.3929		18.5	3.1432	17.4	19.2618	18.233	1.2805		17.584	0.7192	15.467	1.1531	16.067	0.344		17.5	0.7194	16.617	0.7808	17.934	0.039		17.95	0.0142	17.083	0.3797	17.934	0.0104
	17.434	0.0067	15.6	0.0006	16.117	0.0043		10.35	0.0001	10.5	0.0011	15.034	0.1035		18.183	0.0068	19.217	0.0552	20.034	0.1987		18.8	0.0173	17.667	0.019	18.467	3.0141		17.95	0.0889	16.05	0.4821	16.617	0.6037		17.883	0.1375	17.3	0.4025	18.084	0.027		18.2	0.7254	17.483	0.1456	18.167	2.7086
	17.917	0.1504	15.917	0.0009	16.467	0.082		10.683	0.0002	10.65	0.0016	16.017	0.0174		18.55	0.1783	19.634	0.129	20.434	0.0029		19.034	0.0872	17.884	7.1532	18.783	0.0161		18.1	0.1045	16.6	0.8495	17.317	0.2946		18.05	0.0073	17.567	0.4421	18.417	0.0985		18.884	0.0393	17.917	0.0152	18.85	0.0277
	18.317	0.0144	16.034	0	16.75	0.0007		10.75	0.0006	12.1	0.3548	16.117	0.043		19.3	0.4598	20.35	0.3691	20.717	0.3354		19.35	0.163	18.25	1.3187	19.017	0.097		18.55	0.2463	17.15	0.1475	17.834	0.4466		18.383	0.2262	17.8	0.0069	18.934	0.1441		19.734	166.522	18.133	0.1845	19.734	157.335
	18.8	0.465	16.217	0.0029	16.917	0.0004		10.967	0.0002	13.884	1.3783	16.517	0.1175		20	0.1905	20.917	0.1363	21.217	0.1237		19.884	0.3041	18.484	2.2869	19.367	0.1888		18.934	0.0084	17.3	0.1701	18.117	0.0032		18.9	0.2048	18.15	0.5894	19.767	0.5308		21.367	0.766	18.817	0.0309	21.334	0.2106
	19.267	0.009	16.567	0.0763	17.05	0.0006		11.2	0.0001	14.367	0.0006	17.05	0.001		20.35	0.0019	21.7	0.2788	21.984	0.2744		20.384	1.9673	18.8	0.0162	19.867	0.5778		19.334	0.2703	17.617	0.005	18.767	0.7305		19.317	0.0181	19.05	1.9556	20.25	0.0493		21.767	10.0297	19.033	0.0002	21.734	10.5572
	19.667	0.2065	16.834	0.0003	17.467	0.6634		11.267	0.0001	15.067	0.2322	17.65	0.2103		20.667	0.4408	22.417	0.0075	22.6	0.0226		20.9	0.787	19.017	0.4847	20.367	1.5459		19.8	0.0181	17.85	0.5149	19.067	0.0209		19.75	1.125	19.634	0.1225	20.467	0.0006		22.184	0.4629	19.7	169.855	22.184	1.4836
	20.034	0.0004	17.15	0.0004	17.983	0.0039		12.183	0.5474	15.6	0.0003	18.15	0.0299		21.167	0.1425	23.034	0.2891	23.284	0.2922		21.384	0.014	19.367	0.3039	20.9	0.7082		20	0.2514	18.084	0.0146	19.6	0.4039		20.217	0.0859	20.334	0.868	20.85	0.0312		22.917	0.183	21.333	0.6227	22.884	0.0465
	20.367	0.4191	17.6	0.5499	18.367	0.2102		13.083	0.0689	15.917	0.0005	18.284	0.0006		21.667	0.014	23.734	0.0334	23.85	0.0467		21.8	1.3932	19.884	0.4166	21.367	0.0162		20.35	0.0044	18.767	0.9289	19.834	0.0039		20.817	0.2162	20.734	0.031	21.167	0.0639		23.284	6.5768	21.733	9.9451	23.267	7.9454
	20.967	0.1416	18.084	0.0014	19.067	0.499		13.233	0.0006	16	0	18.534	0.1897		21.967	0.3934	24.317	0.0616	24.467	0.0633		22.65	0.6757	20.367	1.4046	21.783	1.3855		20.667	0.1679	19.05	0.0318	20.317	0.4544		21.133	0.2794	21.617	10.2234	21.734	0.3302		24.25	0.1663	22.167	0.2515	24.234	0.1447
	21.75	0.3144	18.6	0.2047	19.717	0.2324		13.867	1.8989	16.217	0.0047	19.3	0.1702		22.55	0.033	24.9	0.0967	25	0.0759		23.284	124.423	20.9	0.4937	22.65	0.7178		21.184	0.086	19.617	0.4739	20.884	0.0446		21.683	0.2436	22.15	0.0671	22.184	4.8211		25.034	1.7395	22.433	0.0034	25.034	4.4183
	22.517	0.018	19.35	0.5625	20.333	0.4403		15.017	0.0859	16.534	0.0824	19.984	0.2396		23.25	0.4209	25.25	0.115	25.084	0.0004		25.067	1.2942	21.367	0.0168	23.283	125.638		21.767	0.275	20.317	0.5744	21.35	1.2359		22.15	6.5832	23.034	0.6329	22.667	0.1635		25.684	0.4587	22.9	0.1476	25.684	1.2
	23.05	0.3632	20.05	0.2359	20.917	0.1644		16.017	0.0384	16.834	0.0027	20.617	0.175		23.8	0.0417	25.684	0.0215	25.3	0.097		25.684	0.0229	21.784	1.4786	25.05	1.2395		22.6	0.0201	20.9	0.0576	21.684	0.0281		22.633	0.0327	23.75	0.0226	23.267	0.6568		26.05	0.3496	23.267	6.5952	26.05	0.0961
	23.75	0.0216	20.384	0.003	21.55	0.354		16.5	0.0919	17.017	0.0017	21.15	0.1263		24.333	0.1297	26.3	0.3503	25.717	0.0582		26.4	0.6015	22.65	0.7311	25.7	0.0354		23.284	0.9672	21.334	1.4712	22	0.0027		23.217	0.6758	25.034	0.3133	24.35	0.043		26.384	0.7206	24.233	0.1756	26.367	2.9316
	24.367	0.0646	20.717	0.6	22.117	0.1156		16.8	0.003	17.15	0.0009	21.734	0.3019		24.983	0.0607	26.75	0.0077	26.084	0.0093		26.984	0.0508	23.284	129.783	26.383	0.5166		23.834	0.038	21.634	0.0424	22.517	0.0113		23.833	0.1974	25.6	4.9844	25.284	0.6642		26.717	0.0232	25.033	1.6515	26.717	0.0239
	24.934	0.1521	21.184	0.1961	22.933	0.1481		16.95	0.0016	17.667	0.205	22.617	0.0104		25.3	0.0835	27.05	0.0004	26.4	0.1697		27.467	0.64	25.05	1.1088	26.95	0.0248		24.517	0.0419	22.417	0.0269	23.05	1.4626		24.383	0.0334	26.317	0.6607	25.767	0.7329		27.434	9.7128	25.683	0.3791	27.434	11.5886
	25.334	0.1128	21.684	0.0343	23.333	0.0181		17.633	0.1802	18.184	0.0005	23.25	0.5667		25.733	0.0183	27.417	0.3529	26.784	0.0032		27.984	0.0148	25.684	0.0243	27.458	0.5707		25.034	0.6373	23.034	1.7954	23.734	0.019		25.267	0.213	26.8	1.131	26.375	0.0188		28.434	0.1448	26.05	0.2657	28.434	0.1167
	25.75	0.0678	22	0.5348	23.4	0.0009		18.183	0.0134	18.567	0.1674	23.85	0.0465		26.083	0.0022	28.417	0.8399	27.017	0.0062		28.45	0.085	26.384	0.5417	27.983	0.0183		25.7	0.2785	23.734	0.0311	24.467	0.04		25.75	3.278	27.234	0.9282	27.017	0.4678		28.817	0.0739	26.383	0.4848	28.834	0.0624
	26.334	0.1976	22.6	0.071	23.567	0.0004		18.533	0.1792	19	0.0008	24.384	0.0529		26.367	0.1669	28.7	0.0001	27.467	0.1309		28.834	1.3747	26.734	0.0004	28.433	0.082		26.067	0.0063	24.4	0.0593	24.884	3.1383		26.383	0.0163	27.684	0.6502	27.434	0.0242		29.667	4.1139	26.717	0.0262	29.367	7.5126
	26.767	0.006	23.134	0.502	23.783	0.0062		19.317	0.1673	19.334	0.1813	25	0.7745		26.75	0.0074	28.817	0.0001	27.884	0.0392		29.3	0.7177	26.967	0.0043	28.8	1.2503		26.4	0.1673	24.884	3.6161	25.617	0.063		27.017	1.5845	28.434	1.8795	29.067	2.6508		30.084	1.6641	27.433	9.2175	29.667	0.0176
	26.85	0.0017	23.85	0.0612	23.867	0.0021		20	0.2277	20	0.2492	25.717	0.0636		27	0.0236	29.417	58.1437	28.45	0.4266		30.05	87.5105	27.05	0.0018	29.267	0.6464		26.834	0.0004	25.2	0.0007	26.034	0.0019		27.383	0.0311	29.384	93.2246	29.6	63.5249		30.85	2.4358	28.45	0.4535	30.084	2.6341
	27.467	0.1303	24.367	0.1631	24.35	0.0662		20.35	0.005	20.634	0.1896	26.334	0.8102		27.467	0.1527	32.367	0.4004	29.617	53.2904		30.367	4.8418	27.467	0.509	30.033	86.3393		27	0.1383	25.617	0.0873	26.334	1.1251		29.067	4.6831	30.45	5.2987	30.834	4.377		31.25	0.0865	28.817	0.0707	30.85	7.9237
	28.434	0.6107	25.017	0.1052	24.95	0.0771		20.65	0.1804	21.167	0.1359	26.8	0.0082		28.417	0.4471	32.95	0.4602	32.517	0.0256		30.95	1.8686	27.984	0.0174	30.35	4.7955		27.15	0.0218	26.034	0.0048	26.717	0.0104		29.583	62.9113	30.784	0.2357	31.25	0.0352		31.617	1.7963	29.383	2.8677	31.25	0.0714
	29	0.0001	25.367	0.1601	25.317	0.1229		21.183	0.1356	21.784	0.3265	26.95	0.0027		29.6	53.0409	34.384	0.1485	32.9	0.7596		32.1	4.5599	28.45	0.2503	30.933	1.9571		27.934	0.0154	26.3	1.2222	26.95	0.0006		30.483	11.7149	31.234	0.0325	31.584	0.1753		32.584	0.09	29.683	0.0246	31.617	0.4611
	29.317	0.3085	25.817	0.0245	25.717	0.093		21.75	0.2984	22.567	0.0062	27.45	0.6928		32.117	0.0348	34.784	0.0566	33.134	0.0106		32.867	0.7288	28.817	0.4768	32.083	4.6902		29.4	2.2774	26.734	0.0162	28.417	0.0907		30.833	0.1404	31.517	8.5922	32.384	0.3048		33.534	0.631	30.083	1.2208	32.567	2.623
	29.634	0.0003	26.134	0.005	26.333	0.2182		22.567	0.0125	23.267	0.5625	28.417	0.4387		32.533	0.0254	35.1	0.006	33.934	0.0002		33.334	0.0152	29.284	0.2395	32.833	0.7063		29.784	0.0265	27.05	0.0004	29.3	0.2738		31.233	0.0286	32.184	0.1683	33.517	0.8086		34.467	0.5034	30.483	0.0003	32.867	0.0012
	30.1	0.0198	26.4	0.329	26.733	0.0095		23.267	0.5228	23.817	0.0547	28.817	0.0065		32.958	0.7401	35.417	0.0219	34.367	0.2134		34.134	0.0004	30.05	87.1177	34.067	0.0019		30.084	1.806	28.417	0.0625	29.734	0.0697		31.567	0.1688	32.95	0.0093	34.5	0.6992		34.617	0.0075	30.85	2.1685	33.534	2.8807
	30.867	0.7951	26.784	0.0255	27.433	0.0934		23.833	0.0482	24.384	0.0559	29.284	0.1583		33.967	0.0008	35.717	0.0022	34.817	0.0109		34.417	0.1452	30.35	4.6665	34.417	0.1306		30.867	1.119	29.3	0.3847	30.05	8.9858		32.367	0.3052	33.467	2.5966	36.167	0.0052		35.084	0.5352	31.25	0.0845	34.484	6.5438
	32.117	0.0031	27.05	0.0175	27.883	0.0087		24.383	0.0629	25.017	0.7804	29.734	0.0007		34.35	0.2294	36.034	0.0004	36.084	0.1005		35.034	0.2737	30.934	0.3856	34.983	0.2638		31.267	0.6027	29.717	0.0957	30.8	2.4685		33.517	0.4379	34.317	3.4644	36.75	0.0524		36.017	0.0002	31.617	1.1102	35.117	0.0329
	32.417	0.0012	27.484	0.101	28.433	0.1046		25.017	0.6932	25.7	0.0815	30.084	0.0609		34.783	0.007	36.117	0	36.234	0.0008		36.05	0.0414	32.1	4.6623	36.067	0.0296		31.634	1.3975	30.05	9.8406	31.217	0.0707		34.5	4.6237	35.05	0.0002	37.8	11.458		36.167	0.0059	32.65	0.0576	35.95	1.4343
	32.934	0.1574	28.45	0.2786	28.9	0.0267		25.733	0.0628	26.35	0.8312	30.85	0.3096		35.75	0.0001	36.334	0.0072	38.4	2.1006		36.117	0.0004	32.85	0.5534	36.233	0.0005		32.884	0.0647	30.8	2.8365	31.55	4.0729		35.217	0.0141	35.117	2.2536	38.817	0.0001		36.817	0.7908	32.967	0.0006	36.117	0.0007
	33.65	0.0006	28.917	0.004	29.283	0.0613		26.367	0.7276	26.75	0.0083	31.9	0.0003		35.817	0.0594	37.884	2.4106	38.517	0.0006		37.5	0.748	34.084	0.0033	37.467	0.0977		33.534	0.9024	31.217	0.1	32.834	0.0586		35.833	0.0004	36.05	0.0712	39.034	0.0003		37.65	1.8858	33.533	0.4952	36.834	3.1231
	33.734	0.0001	29.3	0.4409	29.65	0.0002		26.85	0.008	27.05	0.0044	32.217	0.0004		36.133	0.0018	38.05	0.0003	39.017	0.0007		37.667	0.0013	34.467	0.1007	37.783	0.0008		34.417	0.1093	31.55	4.6293	33.45	4.5056		36.15	0.0296	36.717	0.0861	40.167	2.7431		38.334	0.0005	34.517	0.4653	37.667	8.1439
	33.967	0.0011	30.15	0.0308	30.067	0.0589		27.483	0.6531	27.467	0.7128	32.867	0.1981		36.283	0.0008	38.2	0.0007	43.4	24.0887		37.984	0.0005	35.017	0.262	38.4	0.047		34.9	0.0526	32.934	0.0708	34.017	0		36.75	0.0529	37.284	0.1053	40.884	1.7637		38.567	0.1869	35.133	0.3719	38.517	0.013
	34.417	0.0851	30.95	1.0752	30.85	0.3381		28.45	0.5919	28.434	0.4598	33.75	0.0006		36.433	0.0008	38.817	0.0006	43.584	0.0589		38.434	1.3105	36.017	0.0364	38.7	0.0003		35.034	0.0002	33.467	4.779	34.384	1.3794		37.383	0.0667	37.734	10.4826	41.2	1.4984		38.95	0.0006	35.917	0.0014	40.1	21.8651
	34.817	0.006	31.7	0.0003	30.983	0.0022		28.783	0.0001	28.817	0.0001	33.867	0		38.3	0.75	39.017	0.0004	49.217	0.0005		41.95	9.2608	36.667	0.0008	39.317	0.0068		36.05	0.0016	34.384	1.3903	34.85	0.0021		37.767	9.8757	38.834	0.6896	41.534	1.6117		40.1	17.6051	36.067	0.0009	40.65	0.1304
	35.05	0.0005	32.317	0.0003	31.917	0.0012		28.85	0.077	28.917	0.0091	33.967	0.0001		38.6	0.0011	43.534	28.0409		325.18		42.534	0.0178	37.567	0.2983	41.95	6.4745		36.134	0.0429	34.784	1.7612	35	1.4426		38.783	0.0001	38.917	0.0001	41.767	2.5184		40.65	1.0556	36.15	0.0001	40.917	0.0056
	35.2	0.001	32.534	0.0009	32.217	0.0006		29.017	0.0003	29.3	0.1567	34.367	0.0915		38.917	0.0007		317.06				43.35	18.3996	37.884	0.0003	42.533	0.0292		36.434	0.0008	35.1	0.0005	35.3	0.0004		40.167	6.7774	38.984	0.4281	41.95	0.0456		40.917	0.0056	36.367	0.0003	41.1	0.0265
	35.834	0.0101	32.934	0.3389	32.917	0.1709		29.317	0.2773	30.1	0.0571	34.75	0.0082		39.05	0.002						43.55	0.062	38.5	0.2353	43.383	15.0534		38.3	0.732	35.884	0.0296	35.934	0.0242		40.883	0.2915	40.167	6.1449	42.184	0.0011		41.117	0.0305	36.833	0.8026	41.417	0.0499
	36.134	0.0006	33.867	0.0032	33.767	0.0009		30.117	0.0296	30.884	0.3156	35	0.0075		43.583	21.3535						47.25	0.0008	39.117	0.0006		554.133		38.917	0.001	36.334	0.0003	38.1	0.8932		41.183	0.2663	40.867	3.812	42.3	0.0138		41.434	0.0607	37.65	1.9286	41.734	0.0041
	36.2	0	34.017	0.0003	33.917	0.0003		30.867	0.1721	31.384	0.0005	35.167	0.0004		49.433	0.0007							547.872	40.484	0.944				39.25	0.0006	38.067	0.8787	39.017	0.0004		41.517	0.1985	41.184	2.7267	42.717	0.0188		41.617	0.0066	38.433	0.0001	42.05	0.1114
	36.3	0.0002	34.084	0.0003	34.383	0.0825		31.8	0.0002	32.017	0.0008	35.317	0.001			270.887								41.95	5.871				40.767	0.0066	38.984	0.0003	40.767	0.0057		41.767	10.6959	41.517	0.2644	42.884	0.0364		41.75	0.0049	38.533	0.1858	42.3	11.7669
	37.984	2.9446	34.384	0.1437	34.7	0.0064		32.117	0.0007	32.317	0.0007	35.634	0.002											42.517	0.025				41.084	0.0311	39.117	0.0003	41.084	0.0242		41.95	0.043	41.767	7.1494	43.017	0.0021		42.05	0.1341	40.1	16.491	42.45	0.0074
	38.084	0.0001	34.8	0.0042	35	0.0004		32.417	0.0003	32.934	0.1997	35.917	0.012											43.35	16.3765				41.4	0.0399	40.767	0.0066	41.4	0.0358		42.183	0.0007	41.95	0.0624	43.2	15.9622		42.3	7.8063	40.65	0.2834	42.717	0.1408
	38.3	0.0012	34.934	0.0004	35.083	0		32.9	0.1384	33.25	0.0032	36.084	0.0002											49.9	0.0007				41.7	0.012	41.084	0.0369	41.517	0.0011		42.3	0.0132	42.184	0.0002	43.367	0.0383		42.717	0.1732	40.917	0.0128	42.85	6.2497
	38.917	0.0004	35.417	0.0007	35.117	0.001		33.55	0	33.55	0.0003	36.234	0.0003												547.812				43.35	20.7262	41.384	0.0751	41.7	0.011		42.55	0.0038	42.3	0.0198	48.634	0.0008		42.85	5.628	41.1	0.0372	43.2	17.9352
	43.367	28.6325	35.867	0.0207	35.317	0.0007		33.667	0.0005	33.867	0.001	36.317	0.0004																43.55	0.0716	41.7	0.0179	43.384	46.0957		42.717	0.0205	42.467	0.0116		717.742		43.2	13.4495	41.433	0.0681	43.567	0.0745
	43.55	0.065	36.034	0.0046	35.8	0.0032		33.817	0.0002	34.367	0.0864	36.45	0.0008																48.8	0.0008	43.517	46.4496	47.684	0.0003		42.883	0.0353	42.55	0.0035				43.567	0.1146	41.633	0.0055	47.4	0.0004
	47.267	0.0004	36.2	0.0002	35.933	0.0025		33.883	0.0001	34.784	0.0053	38.4	0.7808																49.434	0.0005	47.784	0.0004		642.553		43.017	0.0022	42.684	0.0358				49.15	0.0006	42.05	7.4989	49.267	0.0009
	49.117	0.0012	38.5	0.1281	36.1	0.001		33.967	0.0004	35.1	0.0016	38.7	0.0003																	596.651	49.334	0.0003				43.2	22.8537	42.867	7.6998				49.467	0.0011	42.3	1.2588	49.884	0.0006
		187.846	43.484	28.3372	36.25	0.0008		34.367	0.0604	35.417	0.0005	43.417	19.73																			688.139				43.333	0.0394	43.017	0.0024				49.6	0.0002	42.717	0.1738		846.481
				190.814	37.483	0.3863		34.767	0.0164	35.717	0.0011	49.534	0.0006																							43.55	0.0712	43.2	16.2965					781.56	42.85	8.6401
					38.417	0.2446		34.9	0.0004	35.75	0.0001		174.252																							47.267	0.0005	43.35	0.0315						43.2	17.1175
					38.55	0.0014		35.117	0.0002	35.867	0.0076																									49.133	0.0007	43.534	0.0523						43.567	0.0877
					38.717	0.0008		35.217	0.0012	36.034	0.0014																										753.424	47.484	0.0006						49.367	0.0008
					39.033	0.0006		35.367	0.0002	36.367	0.0008																											49.35	0.0002							779.867
					43.417	21.4784		35.517	0.0022	38.35	0.7436																											49.967	0.0004
						162.982		35.833	0.0202	38.5	0.0016																												877.929
								36.133	0.0011	38.817	0.0005
								36.333	0.0016	39.117	0.0013
								36.55	0.0007	43.517	21.2569
								38.3	0.5822	47.167	0.0007
								38.383	0.0001	49.334	0.0006
					38.617	0.0007			173.793
								38.917	0.0004
								39	0.0001
[truncated: 12 more columns]

## Sheet: SI Fig. 16c
Panel 16c
Cellobiose								Cellotetraose
	Time (sec )	Time (min )		Raw data (ABS)					Raw data (ABS)
	0	0		0.04	0.049	0.041			0.041	0.187	0.322
	20	0.333333		0.041	0.049	0.041			0.041	0.042	0.043
	40	0.666667		0.041	0.049	0.041			0.042	0.042	0.044
	60	1		0.041	0.049	0.041			0.042	0.042	0.044
	80	1.33333		0.041	0.047	0.041			0.042	0.042	0.044
	100	1.66667		0.041	0.046	0.041			0.042	0.042	0.044
	120	2		0.041	0.044	0.041			0.042	0.043	0.044
	140	2.33333		0.041	0.042	0.041			0.043	0.043	0.045
	160	2.66667		0.042	0.042	0.042			0.043	0.043	0.045
	180	3		0.041	0.042	0.041			0.043	0.043	0.045
	200	3.33333		0.041	0.042	0.042			0.043	0.043	0.045
	220	3.66667		0.041	0.042	0.042			0.044	0.044	0.045
	240	4		0.042	0.043	0.042			0.044	0.044	0.046
	260	4.33333		0.042	0.042	0.042			0.044	0.044	0.046
	280	4.66667		0.042	0.042	0.042			0.044	0.044	0.046
	300	5		0.042	0.043	0.042			0.045	0.044	0.046
	320	5.33333		0.042	0.043	0.042			0.045	0.045	0.046
	340	5.66667		0.042	0.043	0.042			0.045	0.045	0.047
	360	6		0.042	0.043	0.043			0.045	0.045	0.047
	380	6.33333		0.042	0.043	0.043			0.045	0.045	0.047
	400	6.66667		0.043	0.043	0.043			0.046	0.046	0.047
	420	7		0.043	0.043	0.043			0.046	0.046	0.047
	440	7.33333		0.043	0.043	0.043			0.046	0.046	0.048
	460	7.66667		0.043	0.043	0.043			0.046	0.046	0.048
	480	8		0.043	0.043	0.043			0.047	0.046	0.048
	500	8.33333		0.043	0.044	0.043			0.047	0.047	0.048
	520	8.66667		0.043	0.044	0.043			0.047	0.047	0.049
	540	9		0.043	0.044	0.044			0.047	0.047	0.049
	560	9.33333		0.043	0.044	0.044			0.047	0.047	0.049
	580	9.66667		0.044	0.044	0.044			0.047	0.047	0.049
	600	10		0.044	0.044	0.044			0.048	0.048	0.05
	620	10.3333		0.044	0.044	0.044			0.048	0.048	0.05
	640	10.6667		0.044	0.044	0.044			0.048	0.048	0.05
	660	11		0.044	0.044	0.044			0.048	0.048	0.05
	680	11.3333		0.044	0.045	0.044			0.049	0.049	0.05
	700	11.6667		0.044	0.045	0.045			0.049	0.049	0.051
	720	12		0.044	0.045	0.045			0.049	0.049	0.051
	740	12.3333		0.044	0.045	0.045			0.049	0.049	0.051
	760	12.6667		0.045	0.045	0.045			0.049	0.049	0.051
	780	13		0.045	0.045	0.045			0.049	0.049	0.051
	800	13.3333		0.045	0.045	0.046			0.05	0.05	0.052
	820	13.6667		0.045	0.045	0.045			0.05	0.05	0.052
	840	14		0.045	0.046	0.045			0.05	0.05	0.052
	860	14.3333		0.045	0.046	0.046			0.05	0.05	0.052
	880	14.6667		0.045	0.046	0.046			0.051	0.051	0.052
	900	15		0.045	0.046	0.046			0.051	0.051	0.053
	920	15.3333		0.046	0.046	0.046			0.051	0.051	0.054
	940	15.6667		0.045	0.046	0.046			0.051	0.051	0.053
	960	16		0.045	0.046	0.046			0.051	0.051	0.053
	980	16.3333		0.046	0.046	0.046			0.052	0.052	0.054
	1000	16.6667		0.046	0.046	0.046			0.052	0.052	0.054
	1020	17		0.046	0.047	0.047			0.052	0.052	0.054
	1040	17.3333		0.046	0.047	0.047			0.053	0.052	0.054
	1060	17.6667		0.046	0.047	0.047			0.053	0.052	0.055
	1080	18		0.046	0.047	0.047			0.053	0.053	0.055
	1100	18.3333		0.046	0.047	0.047			0.053	0.053	0.055
	1120	18.6667		0.047	0.047	0.048			0.053	0.053	0.055
	1140	19		0.047	0.047	0.048			0.054	0.053	0.055
	1160	19.3333		0.047	0.047	0.048			0.054	0.053	0.056
	1180	19.6667		0.047	0.048	0.048			0.054	0.054	0.056
	1200	20		0.047	0.048	0.048			0.054	0.054	0.056
	1220	20.3333		0.047	0.048	0.048			0.054	0.054	0.056
	1240	20.6667		0.047	0.048	0.048			0.055	0.054	0.056
	1260	21		0.047	0.048	0.048			0.055	0.055	0.057
	1280	21.3333		0.048	0.048	0.048			0.055	0.055	0.057
	1300	21.6667		0.048	0.048	0.048			0.055	0.055	0.057
	1320	22		0.048	0.048	0.049			0.056	0.055	0.057
	1340	22.3333		0.048	0.049	0.049			0.056	0.055	0.057
	1360	22.6667		0.048	0.049	0.049			0.056	0.056	0.058
	1380	23		0.048	0.049	0.049			0.056	0.055	0.058
	1400	23.3333		0.048	0.049	0.049			0.056	0.056	0.058
	1420	23.6667		0.048	0.049	0.05			0.057	0.056	0.058
	1440	24		0.048	0.049	0.049			0.056	0.056	0.059
	1460	24.3333		0.049	0.049	0.05			0.057	0.057	0.059
	1480	24.6667		0.049	0.049	0.05			0.057	0.057	0.059
	1500	25		0.049	0.049	0.05			0.057	0.057	0.059
	1520	25.3333		0.049	0.05	0.05			0.058	0.057	0.059
	1540	25.6667		0.049	0.05	0.051			0.058	0.058	0.06
	1560	26		0.049	0.05	0.051			0.058	0.058	0.06
	1580	26.3333		0.049	0.05	0.051			0.058	0.058	0.06
	1600	26.6667		0.049	0.05	0.051			0.058	0.058	0.06
	1620	27		0.05	0.05	0.051			0.059	0.059	0.061
	1640	27.3333		0.05	0.05	0.051			0.059	0.059	0.061
	1660	27.6667		0.05	0.051	0.051			0.059	0.059	0.061
	1680	28		0.05	0.051	0.052			0.06	0.059	0.061
	1700	28.3333		0.05	0.051	0.051			0.06	0.059	0.061
	1720	28.6667		0.05	0.051	0.051			0.06	0.059	0.062
	1740	29		0.05	0.051	0.052			0.06	0.06	0.062
	1760	29.3333		0.05	0.051	0.052			0.06	0.06	0.062
	1780	29.6667		0.051	0.051	0.052			0.061	0.06	0.062
	1800	30		0.051	0.051	0.052			0.061	0.06	0.063
	1820	30.3333		0.051	0.052	0.052			0.061	0.061	0.063
	1840	30.6667		0.051	0.052	0.053			0.061	0.061	0.063
	1860	31		0.051	0.052	0.053			0.062	0.061	0.064
	1880	31.3333		0.051	0.052	0.053			0.062	0.061	0.064
	1900	31.6667		0.051	0.052	0.053			0.062	0.061	0.064
	1920	32		0.051	0.052	0.053			0.062	0.062	0.064
	1940	32.3333		0.052	0.053	0.053			0.062	0.062	0.064
	1960	32.6667		0.052	0.053	0.053			0.062	0.062	0.065
	1980	33		0.052	0.053	0.053			0.063	0.062	0.065
	2000	33.3333		0.052	0.053	0.054			0.063	0.063	0.065
	2020	33.6667		0.052	0.053	0.054			0.063	0.063	0.065
	2040	34		0.052	0.053	0.054			0.063	0.063	0.065
	2060	34.3333		0.052	0.053	0.054			0.063	0.063	0.066
	2080	34.6667		0.052	0.053	0.054			0.064	0.063	0.066
	2100	35		0.052	0.054	0.054			0.064	0.063	0.066
	2120	35.3333		0.053	0.054	0.054			0.064	0.064	0.066
	2140	35.6667		0.053	0.054	0.054			0.064	0.064	0.067
	2160	36		0.053	0.054	0.054			0.065	0.064	0.067
	2180	36.3333		0.053	0.054	0.055			0.065	0.064	0.067
	2200	36.6667		0.054	0.054	0.055			0.065	0.065	0.067
	2220	37		0.053	0.054	0.055			0.065	0.065	0.067
	2240	37.3333		0.053	0.054	0.055			0.065	0.065	0.068
	2260	37.6667		0.053	0.055	0.055			0.066	0.065	0.068
	2280	38		0.053	0.055	0.055			0.066	0.065	0.068
	2300	38.3333		0.054	0.055	0.055			0.066	0.066	0.068
	2320	38.6667		0.054	0.055	0.055			0.066	0.066	0.068
	2340	39		0.054	0.055	0.055			0.066	0.066	0.069
	2360	39.3333		0.054	0.055	0.056			0.067	0.066	0.069
	2380	39.6667		0.054	0.055	0.056			0.067	0.066	0.069
	2400	40		0.054	0.056	0.056			0.067	0.067	0.069
	2420	40.3333		0.054	0.056	0.056			0.067	0.067	0.07
	2440	40.6667		0.055	0.056	0.056			0.067	0.067	0.07
	2460	41		0.055	0.056	0.056			0.068	0.067	0.07
	2480	41.3333		0.055	0.056	0.056			0.068	0.068	0.07
	2500	41.6667		0.055	0.056	0.056			0.068	0.068	0.07
	2520	42		0.055	0.056	0.056			0.068	0.068	0.07
	2540	42.3333		0.055	0.056	0.057			0.068	0.068	0.071
	2560	42.6667		0.055	0.057	0.057			0.069	0.068	0.071
	2580	43		0.055	0.056	0.057			0.069	0.069	0.071
	2600	43.3333		0.055	0.057	0.057			0.069	0.069	0.071
	2620	43.6667		0.056	0.057	0.057			0.069	0.069	0.072
	2640	44		0.056	0.057	0.057			0.07	0.069	0.072
	2660	44.3333		0.056	0.057	0.057			0.07	0.069	0.072
	2680	44.6667		0.056	0.057	0.057			0.07	0.07	0.072
	2700	45		0.056	0.057	0.058			0.07	0.07	0.072
	2720	45.3333		0.056	0.058	0.058			0.07	0.07	0.073
	2740	45.6667		0.056	0.058	0.058			0.071	0.07	0.073
	2760	46		0.057	0.058	0.058			0.071	0.071	0.073
	2780	46.3333		0.057	0.058	0.058			0.071	0.071	0.073
	2800	46.6667		0.057	0.058	0.058			0.071	0.071	0.073
	2820	47		0.057	0.058	0.059			0.071	0.071	0.074
	2840	47.3333		0.057	0.058	0.059			0.072	0.071	0.074
	2860	47.6667		0.057	0.059	0.059			0.072	0.072	0.074
	2880	48		0.057	0.059	0.059			0.072	0.072	0.074
	2900	48.3333		0.057	0.058	0.059			0.072	0.072	0.074
	2920	48.6667		0.058	0.059	0.06			0.073	0.072	0.075
	2940	49		0.058	0.06	0.06			0.073	0.073	0.075
	2960	49.3333		0.058	0.059	0.06			0.073	0.073	0.075
	2980	49.6667		0.058	0.059	0.06			0.073	0.073	0.076
	3000	50		0.058	0.06	0.06			0.073	0.073	0.076
	3020	50.3333		0.058	0.06	0.06			0.074	0.074	0.076
	3040	50.6667		0.058	0.06	0.06			0.074	0.074	0.076
	3060	51		0.058	0.06	0.061			0.074	0.073	0.076
	3080	51.3333		0.059	0.06	0.061			0.074	0.074	0.077
	3100	51.6667		0.059	0.06	0.061			0.075	0.074	0.077
	3120	52		0.059	0.06	0.061			0.074	0.074	0.077
	3140	52.3333		0.059	0.061	0.061			0.075	0.075	0.077
	3160	52.6667		0.059	0.06	0.061			0.075	0.075	0.077
	3180	53		0.059	0.061	0.061			0.075	0.075	0.078
	3200	53.3333		0.06	0.061	0.062			0.076	0.075	0.078
	3220	53.6667		0.06	0.061	0.062			0.076	0.075	0.078
	3240	54		0.06	0.061	0.062			0.076	0.076	0.078
	3260	54.3333		0.06	0.061	0.062			0.076	0.076	0.078
	3280	54.6667		0.06	0.062	0.062			0.076	0.076	0.079
	3300	55		0.06	0.061	0.062			0.077	0.076	0.079
	3320	55.3333		0.06	0.062	0.062			0.077	0.076	0.079
	3340	55.6667		0.06	0.062	0.062			0.077	0.077	0.079
	3360	56		0.061	0.062	0.063			0.077	0.077	0.08
	3380	56.3333		0.06	0.062	0.063			0.077	0.077	0.08
	3400	56.6667		0.061	0.062	0.063			0.078	0.077	0.08
	3420	57		0.061	0.062	0.063			0.078	0.077	0.08
	3440	57.3333		0.061	0.063	0.063			0.078	0.077	0.08
	3460	57.6667		0.061	0.062	0.063			0.078	0.078	0.08
	3480	58		0.061	0.063	0.063			0.078	0.078	0.081
	3500	58.3333		0.061	0.063	0.064			0.079	0.078	0.081
	3520	58.6667		0.061	0.063	0.064			0.079	0.078	0.081
	3540	59		0.062	0.063	0.064			0.079	0.079	0.081
	3560	59.3333		0.062	0.063	0.064			0.079	0.079	0.082
	3580	59.6667		0.062	0.063	0.064			0.08	0.079	0.082
	3600	60		0.062	0.064	0.064			0.08	0.079	0.082
	3620	60.3333		0.062	0.064	0.064			0.08	0.08	0.082
	3640	60.6667		0.062	0.064	0.064			0.08	0.08	0.083
	3660	61		0.062	0.064	0.065			0.08	0.08	0.083
	3680	61.3333		0.063	0.064	0.065			0.08	0.08	0.083
	3700	61.6667		0.062	0.064	0.065			0.081	0.081	0.083
